# Supplementary material for: Motor cortex somatostatin interneurons adaptively shape the structure of action sequences
Source: Nat Commun. 2026 Mar 18;17:4116. doi: 10.1038/s41467-026-70353-y (PMC13149988; doi:10.1038/s41467-026-70353-y)
Supplement: Supplementary file 4 — Source Data [file 41467_2026_70353_MOESM4_ESM.xlsx]

## Sheet: Fig.1b
	mouse#1	mouse#2	mouse#3	mouse#4	mouse#5	mouse#6	mouse#7	mouse#8
training D1					0.0533333	0.08	0.0833333
training D2			0.083333	0.2	0.277778	0.174545	0.666667	0.666667
training D3	1.8	3.6	0.233333	0.366667	0.003	0.285	1.66667	1.6
training D4	2.9	2.1	0.533333	0.65	0.2	1.85	0.703704	2.2
training D5	2.5	4.2	4.4	1.4	0.133333	2.1	1.33333	1
training D6	2.8	5.2	2.05	1.46667	0.4	2.95	2.22222	3
training D7	2.55	3.2	1.25	2.5	0.8	4.8	2.3	1.90909
training D8	2.4	2.6	1.03333	4	0.533333	3.4	5.4	1.2
training D9	2.5	2.4	2.4	2.2	1.2	3.6	1.9	2.66667
training D10	2.6	3.6	2.4	2.6	1.4	4.1	1.35714	2.33333
training D11	2.2	4.7	2.53333	1.5	1.46667	3.7		2.25
training D12	6.3	3.2	3.86667		1	3	4.3	2.1
training D13	2.93333	5.9	2.2	1.4	2.3	3.13333	4	1.75
training D14	2.6	7	2.3	2.5	2.7	2.9	1.9	3.91667
training D15	2.8	3.9	3.2	1.9	2.4	3.6	3.4	2
training D16	2.2	3.8	5		1.3	3.9	1.6	5.375
training D17	5.2	5.8	2		2	3.7	4.42857	3.25
training D18	3.6	5.4	2.1		0.8	3.6	2.91667	2.4
training D19	5.4	5.4	1.8		1.8	4.4	6.875	5
training D20	3.2	5.6	2		1.06667	3.9	1.6	4

## Sheet: Fig.1h
Time	0.933333	2.93333	1.26667	0.733333	0.6	1.13333	3.26667	0.4	0.4	0.933333	1.53333	0.466667	3.66667	3.26667	1.73333	0.733333	2.2	1.86667	3.73333	3.06667	1.6	1.66667	2.2	2.2	3.2	1.46667	-2.13333	2.86667	1.86667	1.33333	3.13333	3.6	1.93333	3.73333	3.13333	2.66667	1.46667	2.33333	2.2	3.13333	1.53333	-2.2	3	1.66667	1.2	3.2	3.66667	-1.66667	1.46667
[truncated: 749 more columns]

## Sheet: Fig.1g
Time	-3.73333	-5.6	1.46667	4	-2.33333	3.46667	-1	0.733333	-5.53333	-3.2	1.53333	-2.86667	-4.4	-2.46667	-3.26667	-4.33333	-2.8	-5.26667	-3.33333	-5.66667	0.133333	-2.6	1.06667	-3.66667	-2.53333	-5.33333	-2.33333	-3.66667	0.6	-2.53333	-0.4	1.33333	-0.866667	1.06667	0.933333	-0.333333	-3.06667	1.26667	1.26667	-4.86667	-4.93333	5.33333	5.46667	-4.86667	-5.53333	-4.4	-2.73333	-4.6	-2.8
[truncated: 1,152 more columns]

## Sheet: Fig.1j
PYR L2/3
Time	-5.93258	-5.86517	-5.79775	-5.73034	-5.66292	-5.59551	-5.52809	-5.46067	-5.39326	-5.32584	-5.25843	-5.19101	-5.1236	-5.05618	-4.98876	-4.92135	-4.85393	-4.78652	-4.7191	-4.65169	-4.58427	-4.51685	-4.44944	-4.38202	-4.31461	-4.24719	-4.17978	-4.11236	-4.04494	-3.97753	-3.91011	-3.8427	-3.77528	-3.70787	-3.64045	-3.57303	-3.50562	-3.4382	-3.37079	-3.30337	-3.23596	-3.16854	-3.10112	-3.03371	-2.96629	-2.89888	-2.83146	-2.76404	-2.69663
mouse#1	0.123304	0.123304	0.124746	0.126126	0.127396	0.128242	0.127491	0.127007	0.126636	0.127233	0.128311	0.129053	0.129871	0.130892	0.132064	0.133183	0.134099	0.134872	0.135729	0.136772	0.137916	0.138846	0.139484	0.139861	0.14008	0.140268	0.140624	0.140951	0.141246	0.141604	0.142138	0.142853	0.143436	0.143612	0.143466	0.143295	0.143113	0.142921	0.142845	0.143007	0.143686	0.14476	0.146199	0.147896	0.149683	0.151355	0.152183	0.152623	0.153041
mouse#2	0.0714138	0.0714138	0.0706842	0.0700486	0.0695887	0.0689524	0.0680408	0.0666617	0.0657069	0.0650788	0.0646757	0.0643788	0.0639376	0.0638835	0.0638803	0.0637474	0.0634078	0.06285	0.0621594	0.0616595	0.0613111	0.0610614	0.0608587	0.0607945	0.0609901	0.061507	0.0626289	0.0633363	0.0638418	0.0639967	0.0639149	0.0638632	0.0637775	0.0633318	0.0630117	0.0629452	0.0632252	0.0637531	0.0642279	0.0644914	0.0649001	0.0657183	0.0671605	0.0692081	0.0716209	0.0740164	0.0758761	0.0774749	0.0790951
mouse#3	0.111222	0.111222	0.110564	0.109776	0.108847	0.10758	0.106179	0.1047	0.103253	0.101961	0.100825	0.0998987	0.0991832	0.0985748	0.0980212	0.09746	0.0968145	0.096222	0.0957172	0.0953847	0.0951607	0.0951088	0.0951121	0.0953723	0.095636	0.0959071	0.0959902	0.0959284	0.0959914	0.0960886	0.0962689	0.0966375	0.0974968	0.0984102	0.0993746	0.100423	0.101498	0.102093	0.102688	0.103298	0.103864	0.104378	0.105418	0.106679	0.107714	0.108695	0.10949	0.109914	0.109819
PYR L5/6
mouse#1	0.0744214	0.0744214	0.07508	0.076566	0.0789658	0.0817614	0.0847164	0.0864338	0.0877294	0.0874825	0.0869113	0.0859027	0.0856977	0.0859004	0.0870697	0.0883506	0.0896655	0.0906777	0.0911883	0.0913599	0.0913182	0.0907017	0.0898705	0.08787	0.0859104	0.0840349	0.0827014	0.0817862	0.0816165	0.0815881	0.0805242	0.0791465	0.0769507	0.0747141	0.072439	0.071444	0.07087	0.07262	0.0748657	0.0787138	0.0826827	0.0867902	0.0911154	0.0955325	0.0981076	0.100155	0.100308	0.0994765	0.0972615
mouse#2	0.0871581	0.0871581	0.0866284	0.0860117	0.0852991	0.0848669	0.0845476	0.0845012	0.0844265	0.0841689	0.0836742	0.0828598	0.0818933	0.0808497	0.0797575	0.0786706	0.0776499	0.0764451	0.0749352	0.0731826	0.0712772	0.0694564	0.0676894	0.0663215	0.0650623	0.0640268	0.0629057	0.0617187	0.0605594	0.0594305	0.0588697	0.0585543	0.0588782	0.0593045	0.0598272	0.0604306	0.0610606	0.0615091	0.0619543	0.0623939	0.0627046	0.0628671	0.0623609	0.0615721	0.0609282	0.0602792	0.059565	0.0590687	0.0588783
mouse#3	0.0680949	0.0680949	0.0720248	0.0758855	0.0794126	0.0827315	0.0852418	0.0873722	0.0884737	0.0891568	0.0896831	0.0900251	0.0902235	0.0902124	0.0905315	0.0910567	0.0916466	0.091871	0.0912108	0.0898337	0.0881569	0.0863325	0.0842579	0.0818753	0.079197	0.0763047	0.0733236	0.0706418	0.0684148	0.0664078	0.0641549	0.0613602	0.0585307	0.0566142	0.0559713	0.0559411	0.0561961	0.0566341	0.057209	0.0574971	0.0628198	0.0686681	0.0747874	0.0788547	0.0792244	0.0791601	0.0786857	0.0779215	0.0765292
mouse#4	0.0683443	0.0683443	0.065568	0.0638816	0.0642024	0.0660478	0.0693396	0.0708275	0.0714459	0.0715029	0.0709185	0.0696244	0.0680411	0.0670164	0.0664709	0.0663837	0.0667368	0.0676259	0.0692113	0.0714789	0.0730019	0.0741011	0.0750658	0.0766825	0.0795378	0.0834537	0.087974	0.0923976	0.096633	0.100436	0.103464	0.105311	0.105549	0.105528	0.109424	0.11491	0.120756	0.125199	0.126025	0.125933	0.124789	0.123295	0.121641	0.119976	0.118441	0.117149	0.115623	0.113654	0.11121
[truncated: 129 more columns]

## Sheet: Fig.1k
	SST L2/3	Time	-5.79775	-5.73034	-5.66292	-5.59551	-5.52809	-5.46067	-5.39326	-5.32584	-5.25843	-5.19101	-5.1236	-5.05618	-4.98876	-4.92135	-4.85393	-4.78652	-4.7191	-4.65169	-4.58427	-4.51685	-4.44944	-4.38202	-4.31461	-4.24719	-4.17978	-4.11236	-4.04494	-3.97753	-3.91011	-3.8427	-3.77528	-3.70787	-3.64045	-3.57303	-3.50562	-3.4382	-3.37079	-3.30337	-3.23596	-3.16854	-3.10112	-3.03371	-2.96629	-2.89888	-2.83146	-2.76404	-2.69663
		mouse#1	0.0150038	0.0154607	0.0160216	0.0167549	0.0175254	0.018832	0.0201386	0.0218451	0.0236828	0.0256109	0.0276536	0.0296831	0.0316246	0.0335662	0.0354006	0.0372113	0.0390278	0.0408498	0.0427429	0.0449299	0.0471169	0.0498831	0.052726	0.0560911	0.059848	0.0638307	0.068457	0.0730833	0.0782688	0.0834849	0.0886416	0.0937645	0.0985725	0.102726	0.106857	0.109308	0.11176	0.112843	0.113343	0.113288	0.112363	0.111399	0.109981	0.108564	0.10748	0.106499	0.105959
		mouse#2	0.0488187	0.0485324	0.048901	0.0503534	0.0519144	0.0550397	0.0581649	0.0615928	0.0651199	0.0682416	0.0708507	0.0732417	0.0741717	0.0751018	0.0755469	0.0758842	0.0765004	0.0773882	0.0784575	0.0802767	0.0820959	0.083431	0.0847019	0.0849917	0.0845456	0.0835825	0.0811456	0.0787087	0.0751175	0.0714631	0.0673728	0.0630336	0.0588001	0.0547865	0.050793	0.0483322	0.0458713	0.0455076	0.0460371	0.0476497	0.0509593	0.0543816	0.059137	0.0638924	0.068256	0.0725001	0.0761306
		mouse#3	0.0802655	0.081029	0.0814042	0.081111	0.0805486	0.0788601	0.0770811	0.0751647	0.0730703	0.0707355	0.0685258	0.0663794	0.0646684	0.0630385	0.0616164	0.0604526	0.0597173	0.0589896	0.0582668	0.0579029	0.0575922	0.0571859	0.0566694	0.0559256	0.0552591	0.0546523	0.0540394	0.0534312	0.0529728	0.0525174	0.0520699	0.051461	0.0507	0.0498724	0.0490228	0.0477564	0.0465515	0.0455693	0.0445458	0.0434746	0.0427818	0.0422488	0.0417396	0.0413193	0.0413021	0.0412905	0.0412867
		mouse#4	0.102574	0.10174	0.10087	0.100327	0.0999155	0.100565	0.101116	0.101005	0.100358	0.0989873	0.0969595	0.094598	0.0920352	0.0895484	0.0876716	0.0857871	0.0838896	0.0816501	0.0791954	0.0762076	0.0732003	0.070945	0.0692996	0.068911	0.0692147	0.0700527	0.0700935	0.0698727	0.0680783	0.0662483	0.0643256	0.0629216	0.0620064	0.0619679	0.0622178	0.0633919	0.0649326	0.0676855	0.0705975	0.0736922	0.076909	0.0801774	0.0815707	0.0826668	0.0829386	0.0827294	0.0818446
	SST 5/6	Time	-5.79775	-5.73034	-5.66292	-5.59551	-5.52809	-5.46067	-5.39326	-5.32584	-5.25843	-5.19101	-5.1236	-5.05618	-4.98876	-4.92135	-4.85393	-4.78652	-4.7191	-4.65169	-4.58427	-4.51685	-4.44944	-4.38202	-4.31461	-4.24719	-4.17978	-4.11236	-4.04494	-3.97753	-3.91011	-3.8427	-3.77528	-3.70787	-3.64045	-3.57303	-3.50562	-3.4382	-3.37079	-3.30337	-3.23596	-3.16854	-3.10112	-3.03371	-2.96629	-2.89888	-2.83146	-2.76404	-2.69663
		mouse#1	0.0418732	0.043761	0.0457681	0.0479727	0.0501599	0.0520958	0.0540317	0.0557316	0.0573541	0.0588203	0.0600887	0.0613547	0.0626053	0.0638558	0.0651654	0.0664882	0.0680515	0.0698491	0.0717387	0.0740082	0.0762778	0.0787699	0.0812915	0.0836678	0.085935	0.0880413	0.0896887	0.0913362	0.0925141	0.0936662	0.0947816	0.095876	0.0971138	0.09865	0.100191	0.10206	0.103929	0.105744	0.107537	0.108985	0.109894	0.110721	0.110567	0.110413	0.109608	0.108604	0.107755
		mouse#2	0.0482056	0.0505611	0.0531316	0.0560577	0.0590032	0.0622258	0.0654484	0.0690713	0.0728253	0.0765525	0.0802457	0.0839291	0.0875473	0.0911654	0.0948056	0.0984508	0.101934	0.105259	0.108523	0.111532	0.114541	0.117347	0.120127	0.122598	0.124836	0.126933	0.128624	0.130315	0.131126	0.131888	0.132573	0.133213	0.133643	0.133638	0.133622	0.132889	0.132156	0.13085	0.129302	0.127709	0.126048	0.124384	0.122692	0.121	0.119209	0.117388	0.115861
		mouse#3	0.00902519	0.0129811	0.0169713	0.0210186	0.0250622	0.0290523	0.0330424	0.035927	0.0384494	0.0403238	0.0413785	0.0422432	0.0418347	0.0414262	0.0403896	0.0392134	0.0376483	0.0357044	0.033641	0.0310841	0.0285272	0.0260158	0.0235105	0.0210346	0.0185808	0.0161511	0.0137902	0.0114293	0.0101582	0.00894674	0.00846681	0.00840487	0.0086041	0.00934656	0.0100874	0.0107033	0.0113193	0.0118465	0.012336	0.012665	0.0127426	0.012801	0.0126308	0.0124607	0.0121006	0.0116827	0.0112641
		mouse#4	0.0361402	0.0360453	0.0361866	0.036719	0.0372502	0.0377648	0.0382795	0.0384681	0.03855	0.038668	0.0388316	0.0388923	0.0382623	0.0376324	0.0374764	0.0374257	0.038017	0.0392339	0.0412574	0.0466147	0.0519719	0.0595863	0.0674996	0.0761856	0.0854513	0.0943998	0.102444	0.110489	0.1167	0.122811	0.127159	0.130499	0.133266	0.134842	0.136401	0.136677	0.136953	0.137704	0.138656	0.139238	0.13924	0.139239	0.139203	0.139167	0.138119	0.136762	0.135271
		mouse#5	0.025692	0.0283566	0.0315325	0.0355547	0.0394008	0.0407098	0.0420188	0.0441326	0.04651	0.0494418	0.0530748	0.0569928	0.0628204	0.068648	0.0766133	0.0850536	0.0945003	0.104928	0.115387	0.125982	0.136577	0.145356	0.153894	0.160272	0.16503	0.168953	0.170497	0.172041	0.171644	0.171139	0.170691	0.170274	0.170131	0.170557	0.170997	0.172416	0.173836	0.176055	0.178616	0.181079	0.183388	0.185728	0.188423	0.191118	0.194232	0.197475	0.201563
		mouse#6	0.0377475	0.0391292	0.0405167	0.0419136	0.0432887	0.0443493	0.04541	0.0461502	0.0467854	0.0469736	0.0465963	0.0460313	0.0442078	0.0423842	0.0395173	0.0364186	0.0334134	0.0304995	0.0284359	0.0298874	0.0313389	0.0367099	0.0425997	0.0504834	0.0598627	0.068576	0.0753912	0.0822064	0.0868356	0.091345	0.0946679	0.097313	0.100013	0.102826	0.105627	0.107549	0.109472	0.110104	0.110188	0.109534	0.107727	0.105821	0.102757	0.0996927	0.0962496	0.092691	0.0895413
		mouse#7	0.0947808	0.0980728	0.101241	0.104204	0.107174	0.110235	0.113297	0.116346	0.11939	0.122379	0.125298	0.128227	0.131219	0.134211	0.137558	0.140984	0.144747	0.14884	0.15292	0.156945	0.16097	0.164211	0.167349	0.169664	0.171362	0.172851	0.173746	0.174641	0.175699	0.176766	0.177813	0.178848	0.17984	0.18074	0.181637	0.182226	0.182814	0.183374	0.183922	0.184528	0.185226	0.185963	0.187175	0.188386	0.190182	0.192155	0.194225
		mouse#8	0.24054	0.236039	0.23091	0.22474	0.218482	0.21094	0.203397	0.195403	0.18726	0.179161	0.171116	0.16312	0.155444	0.147769	0.140678	0.133717	0.127218	0.121171	0.115402	0.11078	0.106158	0.10256	0.0990982	0.0964647	0.0944529	0.0926922	0.0916473	0.0906025	0.090467	0.0903813	0.0906191	0.0910416	0.0917677	0.0931251	0.0945066	0.0977111	0.100916	0.105386	0.110395	0.115816	0.121881	0.127875	0.133028	0.138181	0.142062	0.145555	0.148481
[truncated: 129 more columns]

## Sheet: fig1.l
		time	intensity
		0.0667408	0.00208333
		0.133482	0.00104167
		0.200222	0.0104167
		0.266963	0.00208333
		0.333704	0.00416667
		0.400445	0.003125
		0.467186	0.009375
		0.533927	0
		0.600667	0.009375
		0.667408	0.0135417
		0.734149	0.00833331
		0.80089	0.00416667
		0.867631	0.00104167
		0.934372	0.0114583
		1.00111	0.00833331
		1.06785	0.003125
		1.13459	0.00833331
		1.20133	0.025
		1.26808	0.0177083
		1.33482	0.0135417
		1.40156	0.0166667
		1.4683	0.00520833
		1.53504	0.00520833
		1.60178	0.00729169
		1.66852	0.00104167
		1.73526	0.00416667
		1.802	0.00104167
		1.86874	0.003125
		1.93548	0.00729169
		2.00222	0.0104167
		2.06897	0.00625
		2.13571	0.0114583
		2.20245	0.00104167
		2.26919	0.00729169
		2.33593	0.00833331
		2.40267	0.003125
		2.46941	0
		2.53615	0.00833331
		2.60289	0.0125
		2.66963	0.0114583
		2.73637	0
		2.80311	0.00520833
		2.86986	0.0708331
		2.9366	0.040625
		3.00334	0.06875
		3.07008	0.0395833
		3.13682	0.0333333
		3.20356	0.0385417
		3.2703	0.0541667
		3.33704	0.1375
		3.40378	0.225
		3.47052	0.239583
		3.53726	0.451042
		3.604	0.616667
		3.67075	0.669794
		3.73749	0.769794
		3.80423	0.838544
		3.87097	0.927081
		3.93771	0.830206
		4.00445	0.760419
		4.07119	0.682294
		4.13793	0.711456
		4.20467	0.678125
		4.27141	0.605208
		4.33815	0.6375
		4.40489	0.507292
		4.47164	0.469792
		4.53838	0.466667
		4.60512	0.447917
		4.67186	0.458333
		4.7386	0.363542
		4.80534	0.260417
		4.87208	0.230208
		4.93882	0.202083
		5.00556	0.0958331
		5.0723	0.102083
		5.13904	0.0822919
		5.20578	0.0760419
		5.27253	0.0833331
		5.33927	0.0447917
		5.40601	0.0427083
		5.47275	0.0572917
		5.53949	0.0447917
		5.60623	0.0645831
		5.67297	0.0395833
		5.73971	0.021875
		5.80645	0.05
		5.87319	0.025
		5.93993	0.0239583
		6.00667	0.0458333
		6.07341	0.025
		6.14016	0.040625
		6.2069	0.015625
		6.27364	0.0145833
		6.34038	0.0125
		6.40712	0.0229167
		6.47386	0.009375
		6.5406	0.0302083
		6.60734	0.0208333
		6.67408	0.0197917
		6.74082	0.0177083
		6.80756	0.00104167
		6.8743	0.00729169
		6.94105	0.009375
		7.00779	0.0229167
		7.07453	0.0208333
		7.14127	0.0114583
		7.20801	0.0270833
		7.27475	0.0177083
		7.34149	0.0145833
		7.40823	0.00833331
		7.47497	0.00729169
		7.54171	0.00625
		7.60845	0.0114583
		7.67519	0.009375
		7.74194	0.0145833
		7.80868	0.03125
		7.87542	0.00729169
		7.94216	0.028125
		8.0089	0.0135417
		8.07564	0.01875
		8.14238	0.0208333
		8.20912	0.015625
		8.27586	0.0125
		8.3426	0.00625
		8.40934	0.021875
		8.47608	0.00833331
		8.54283	0.01875
		8.60957	0.0145833
		8.67631	0.0166667
		8.74305	0.009375
		8.80979	0.0135417
		8.87653	0.0177083
		8.94327	0.021875
		9.01001	0.003125
		9.07675	0.0104167
		9.14349	0.021875
		9.21023	0.00833331
		9.27697	0.009375
		9.34372	0.003125
		9.41046	0.00729169
		9.4772	0.0114583
		9.54394	0.0104167
		9.61068	0.00625
		9.67742	0.0114583
		9.74416	0.0104167
		9.8109	0.003125
		9.87764	0.00625
		9.94438	0.009375
		10.0111	0.0125
		10.0779	0.00208333
		10.1446	0.00416667
		10.2113	0.028125
		10.2781	0.0427083
		10.3448	0.0989581
		10.4116	0.165625
		10.4783	0.210417
		10.5451	0.175
		10.6118	0.154167
		10.6785	0.109375
		10.7453	0.129167
		10.812	0.0447917
		10.8788	0.0822919
		10.9455	0.0541667
		11.0122	0.0427083
		11.079	0.03125
		11.1457	0.021875
		11.2125	0.0364583
		11.2792	0.0239583
		11.3459	0.00729169
		11.4127	0.0260417
		11.4794	0.034375
		11.5462	0.102083
		11.6129	0.305208
		11.6796	0.345833
		11.7464	0.408333
		11.8131	0.467708
		11.8799	0.420833
		11.9466	0.415625
		12.0133	0.371875
		12.0801	0.35
		12.1468	0.3125
		12.2136	0.257292
		12.2803	0.283333
		12.3471	0.286458
		12.4138	0.370833
		12.4805	0.383333
		12.5473	0.348958
		12.614	0.307292
		12.6808	0.321875
		12.7475	0.317708
		12.8142	0.263542
		12.881	0.261458
		12.9477	0.203125
		13.0145	0.221875
		13.0812	0.182292
		13.1479	0.113542
		13.2147	0.0833331
		13.2814	0.0885419
		13.3482	0.075
		13.4149	0.16875
		13.4816	0.152083
		13.5484	0.169792
		13.6151	0.240625
		13.6819	0.309375
		13.7486	0.392708
		13.8154	0.532292
		13.8821	0.616667
		13.9488	0.585417
		14.0156	0.559375
		14.0823	0.504167
		14.1491	0.49375
		14.2158	0.419792
		14.2825	0.366667
		14.3493	0.419792
		14.416	0.330208
		14.4828	0.285417
		14.5495	0.379167
		14.6162	0.438542
		14.683	0.505208
		14.7497	0.536458
		14.8165	0.594792
		14.8832	0.579167
		14.9499	0.532292
		15.0167	0.705206
		15.0834	0.642706
		15.1502	0.567708
		15.2169	0.564583
		15.2836	0.566667
		15.3504	0.635419
		15.4171	0.61875
		15.4839	0.553125
		15.5506	0.536458
		15.6174	0.539583
		15.6841	0.430208
		15.7508	0.451042
		15.8176	0.407292
		15.8843	0.376042
		15.9511	0.379167
		16.0178	0.26875
		16.0845	0.315625
		16.1513	0.291667
		16.218	0.316667
		16.2848	0.367708
		16.3515	0.40625
		16.4182	0.360417
		16.485	0.3625
		16.5517	0.272917
		16.6185	0.285417
		16.6852	0.229167
		16.7519	0.2375
		16.8187	0.329167
		16.8854	0.383333
		16.9522	0.369792
		17.0189	0.388542
		17.0857	0.296875
		17.1524	0.213542
		17.2191	0.145833
		17.2859	0.163542
		17.3526	0.153125
		17.4194	0.128125
		17.4861	0.154167
		17.5528	0.127083
		17.6196	0.205208
		17.6863	0.1875
		17.7531	0.217708
		17.8198	0.270833
		17.8865	0.332292
		17.9533	0.266667
		18.02	0.266667
		18.0868	0.342708
		18.1535	0.317708
		18.2202	0.2625
		18.287	0.310417
		18.3537	0.221875
		18.4205	0.135417
		18.4872	0.0927081
		18.5539	0.0614583
		18.6207	0.0489583
		18.6874	0.0354167
		18.7542	0.04375
		18.8209	0.05
		18.8877	0.0625
		18.9544	0.05625
		19.0211	0.0666669
		19.0879	0.0552083
		19.1546	0.0583333
		19.2214	0.114583
		19.2881	0.121875
		19.3548	0.188542
		19.4216	0.227083
		19.4883	0.236458
		19.5551	0.244792
		19.6218	0.189583
		19.6885	0.210417
		19.7553	0.1625
		19.822	0.165625
		19.8888	0.0979169
		19.9555	0.0729169
		20.0222	0.0625
		20.089	0.09375
		20.1557	0.071875
		20.2225	0.05
		20.2892	0.0489583
		20.356	0.0322917
		20.4227	0.0260417
		20.4894	0.05
		20.5562	0.025
		20.6229	0.0291667
		20.6897	0.025
		20.7564	0.025
		20.8231	0.0395833
		20.8899	0.0270833
		20.9566	0.0177083
		21.0234	0.0333333
		21.0901	0.0145833
		21.1568	0.0125
		21.2236	0.0177083
		21.2903	0.0104167
		21.3571	0.00625
		21.4238	0.00520833
		21.4905	0.0166667
		21.5573	0
		21.624	0.00520833
		21.6908	0.0104167
		21.7575	0.00416667
		21.8242	0.0177083
		21.891	0.00625
		21.9577	0.0125
		22.0245	0.009375
		22.0912	0.003125
		22.158	0.009375
		22.2247	0.00520833
		22.2914	0.00625
		22.3582	0.0104167
		22.4249	0.00208333
		22.4917	0.009375
		22.5584	0.00208333
		22.6251	0.00416667
		22.6919	0.00104167
		22.7586	0.00416667
		22.8254	0.00520833
		22.8921	0
		22.9588	0.00520833
		23.0256	0.00104167
		23.0923	0.0291667
		23.1591	0.00625
		23.2258	0.003125
		23.2925	0.00833331
		23.3593	0.0114583
		23.426	0.00104167
		23.4928	0
		23.5595	0.0114583
		23.6263	0.0125
		23.693	0.00729169
		23.7597	0.00104167
		23.8265	0.015625
		23.8932	0.00729169
		23.96	0.0125
		24.0267	0.0104167
		24.0934	0.00104167
		24.1602	0.00104167
		24.2269	0
		24.2937	0.00416667
		24.3604	0.003125
		24.4271	0.00104167
		24.4939	0.00729169
		24.5606	0.00520833
		24.6274	0
		24.6941	0.003125
		24.7608	0.003125
		24.8276	0.00104167
		24.8943	0.003125
		24.9611	0
		25.0278	0
		25.0945	0.00520833
		25.1613	0.0114583
		25.228	0
		25.2948	0.00208333
		25.3615	0.00520833
		25.4283	0.00416667
		25.495	0.0114583
		25.5617	0.00520833
		25.6285	0.00625
		25.6952	0
		25.762	0.00729169
		25.8287	0.00208333
		25.8954	0.003125
		25.9622	0
		26.0289	0.003125
		26.0957	0.00104167
		26.1624	0.00208333
		26.2291	0.00520833
		26.2959	0
		26.3626	0.003125
		26.4294	0.015625
		26.4961	0.00416667
		26.5628	0.00416667
		26.6296	0.00104167
		26.6963	0.00625
		26.7631	0.003125
		26.8298	0.00104167
		26.8966	0.009375
		26.9633	0.00208333
		27.03	0.00625
		27.0968	0.00520833
		27.1635	0.00833331
		27.2303	0.00104167
		27.297	0.00520833
		27.3637	0.00208333
		27.4305	0.0114583
		27.4972	0.0104167
		27.564	0.009375
		27.6307	0.00104167
		27.6974	0.00729169
		27.7642	0.0104167
		27.8309	0.003125
		27.8977	0.00104167
		27.9644	0.00208333
		28.0311	0.00208333
		28.0979	0.009375
		28.1646	0.0166667
		28.2314	0.0166667
		28.2981	0.009375
		28.3648	0.0114583
		28.4316	0.01875
		28.4983	0.009375
		28.5651	0.0291667
		28.6318	0.0114583
		28.6986	0.0125
		28.7653	0.0145833
		28.832	0.0135417
		28.8988	0.0114583
		28.9655	0.0229167
		29.0323	0.01875
		29.099	0.0739581
		29.1657	0.160417
		29.2325	0.261458
		29.2992	0.28125
		29.366	0.252083
		29.4327	0.282292
		29.4994	0.246875
		29.5662	0.191667
		29.6329	0.246875
		29.6997	0.142708
		29.7664	0.10625
		29.8331	0.135417
		29.8999	0.196875
		29.9666	0.171875
		30.0334	0.25625
		30.1001	0.292708
		30.1669	0.369792
		30.2336	0.313542
		30.3003	0.298958
		30.3671	0.316667
		30.4338	0.298958
		30.5006	0.25
		30.5673	0.247917
		30.634	0.365625
		30.7008	0.409375
		30.7675	0.525
		30.8343	0.560417
		30.901	0.530208
		30.9677	0.522917
		31.0345	0.48125
		31.1012	0.434375
		31.168	0.453125
		31.2347	0.364583
		31.3014	0.309375
		31.3682	0.279167
		31.4349	0.3125
		31.5017	0.254167
		31.5684	0.239583
		31.6352	0.204167
		31.7019	0.285417
		31.7686	0.426042
		31.8354	0.551042
		31.9021	0.515625
		31.9689	0.458333
		32.0356	0.4625
		32.1023	0.517708
		32.1691	0.465625
		32.2358	0.415625
		32.3026	0.444792
		32.3693	0.353125
		32.436	0.363542
		32.5028	0.321875
		32.5695	0.289583
		32.6363	0.388542
		32.703	0.336458
		32.7697	0.316667
		32.8365	0.26875
		32.9032	0.260417
		32.97	0.284375
		33.0367	0.4
		33.1034	0.41875
		33.1702	0.471875
		33.2369	0.369792
		33.3037	0.35
		33.3704	0.222917
		33.4372	0.179167
		33.5039	0.133333
		33.5706	0.084375
		33.6374	0.0604167
		33.7041	0.0479167
		33.7709	0.0458333
		33.8376	0.059375
		33.9043	0.0708331
		33.9711	0.0677081
		34.0378	0.139583
		34.1046	0.18125
		34.1713	0.216667
		34.238	0.255208
		34.3048	0.271875
		34.3715	0.252083
		34.4383	0.2375
		34.505	0.146875
		34.5717	0.138542
		34.6385	0.121875
		34.7052	0.075
		34.772	0.0947919
		34.8387	0.0947919
		34.9055	0.0614583
		34.9722	0.0614583
		35.0389	0.03125
		35.1057	0.0291667
		35.1724	0.04375
		35.2392	0.028125
		35.3059	0.0260417
		35.3726	0.0197917
		35.4394	0.0197917
		35.5061	0.0302083
		35.5729	0.0510417
		35.6396	0.0239583
		35.7063	0.0125
		35.7731	0.0135417
		35.8398	0.009375
		35.9066	0.0145833
		35.9733	0.01875
		36.04	0.0197917
		36.1068	0.009375
		36.1735	0.00625
		36.2403	0.0135417
		36.307	0.0135417
		36.3737	0.0125
		36.4405	0.0104167
		36.5072	0.0125
		36.574	0.009375
		36.6407	0.0177083
		36.7075	0.0145833
		36.7742	0.003125
		36.8409	0.00104167
		36.9077	0.0145833
		36.9744	0.003125
		37.0412	0.00625
		37.1079	0
		37.1746	0.009375
		37.2414	0.00104167
		37.3081	0.00520833
		37.3749	0.00625
		37.4416	0
		37.5083	0.00833331
		37.5751	0.00416667
		37.6418	0.00416667
		37.7086	0.00833331
		37.7753	0.00104167
		37.842	0.00729169
		37.9088	0.00833331
		37.9755	0.015625
		38.0423	0.0114583
		38.109	0.0114583
		38.1758	0.0104167
		38.2425	0.00520833
		38.3092	0.0125
		38.376	0.0145833
		38.4427	0.021875
		38.5095	0.03125
		38.5762	0.0395833
		38.6429	0.0166667
		38.7097	0.0270833
		38.7764	0.01875
		38.8432	0.0197917
		38.9099	0.0260417
		38.9766	0.025
		39.0434	0.0302083
		39.1101	0.03125
		39.1769	0.0322917
		39.2436	0.0302083
		39.3103	0.0239583
		39.3771	0.0270833
		39.4438	0.0145833
		39.5106	0.0104167
		39.5773	0.0145833
		39.644	0.0125
		39.7108	0.0166667
		39.7775	0.0302083
		39.8443	0.0260417
		39.911	0.0197917
		39.9778	0.0208333
		40.0445	0.03125
		40.1112	0.01875
		40.178	0.04375
		40.2447	0.0416667
		40.3115	0.084375
		40.3782	0.253125
		40.4449	0.38125
		40.5117	0.510417
		40.5784	0.6375
		40.6452	0.765625
		40.7119	0.660419
		40.7786	0.59375
		40.8454	0.454167
		40.9121	0.401042
		40.9789	0.26875
		41.0456	0.235417
		41.1123	0.2
		41.1791	0.178125
		41.2458	0.179167
		41.3126	0.125
		41.3793	0.0864581
		41.4461	0.09375
		41.5128	0.0822919
		41.5795	0.0979169
		41.6463	0.0541667
		41.713	0.0354167
		41.7798	0.0270833
		41.8465	0.0479167
		41.9132	0.0583333
		41.98	0.028125
		42.0467	0.015625
		42.1135	0.028125
		42.1802	0.0375
		42.2469	0.021875
		42.3137	0.0270833
		42.3804	0.0416667
		42.4472	0.0645831
		42.5139	0.05
		42.5806	0.075
		42.6474	0.0729169
		42.7141	0.192708
		42.7809	0.220833
		42.8476	0.322917
		42.9143	0.260417
		42.9811	0.23125
		43.0478	0.194792
		43.1146	0.2
		43.1813	0.196875
		43.2481	0.216667
		43.3148	0.194792
		43.3815	0.107292
		43.4483	0.125
		43.515	0.142708
		43.5818	0.230208
		43.6485	0.222917
		43.7152	0.290625
		43.782	0.327083
		43.8487	0.358333
		43.9155	0.342708
		43.9822	0.367708
		44.0489	0.279167
		44.1157	0.269792
		44.1824	0.242708
		44.2492	0.170833
		44.3159	0.202083
		44.3826	0.254167
		44.4494	0.316667
		44.5161	0.307292
		44.5829	0.457292
		44.6496	0.566667
		44.7164	0.535417
		44.7831	0.553125
		44.8498	0.545833
		44.9166	0.632294
		44.9833	0.734375
		45.0501	0.8
		45.1168	0.767706
		45.1835	0.691669
		45.2503	0.642706
		45.317	0.59375
		45.3838	0.548958
		45.4505	0.498958
		45.5172	0.384375
		45.584	0.294792
		45.6507	0.309375
		45.7175	0.245833
		45.7842	0.244792
		45.8509	0.215625
		45.9177	0.2
		45.9844	0.16875
		46.0512	0.096875
		46.1179	0.145833
		46.1846	0.171875
		46.2514	0.248958
		46.3181	0.31875
		46.3849	0.353125
		46.4516	0.366667
		46.5184	0.3625
		46.5851	0.352083
		46.6518	0.266667
		46.7186	0.35
		46.7853	0.317708
		46.8521	0.404167
		46.9188	0.396875
		46.9855	0.363542
		47.0523	0.361458
		47.119	0.348958
		47.1858	0.376042
		47.2525	0.364583
		47.3192	0.419792
		47.386	0.4375
		47.4527	0.516667
		47.5195	0.690625
		47.5862	0.694794
		47.6529	0.802081
		47.7197	0.753125
		47.7864	0.730206
		47.8532	0.719794
		47.9199	0.663544
		47.9867	0.716669
		48.0534	0.667706
		48.1201	0.608333
		48.1869	0.559375
		48.2536	0.525
		48.3204	0.446875
		48.3871	0.379167
		48.4538	0.41875
		48.5206	0.311458
		48.5873	0.246875
		48.6541	0.219792
		48.7208	0.23125
		48.7875	0.179167
		48.8543	0.141667
		48.921	0.138542
		48.9878	0.229167
		49.0545	0.280208
		49.1212	0.273958
		49.188	0.360417
		49.2547	0.329167
		49.3215	0.439583
		49.3882	0.417708
		49.4549	0.389583
		49.5217	0.365625
		49.5884	0.242708
		49.6552	0.251042
		49.7219	0.198958
		49.7887	0.259375
		49.8554	0.273958
		49.9221	0.234375
		49.9889	0.277083
		50.0556	0.295833
		50.1224	0.297917
		50.1891	0.335417
		50.2558	0.384375
		50.3226	0.388542
		50.3893	0.36875
		50.4561	0.40625
		50.5228	0.348958
		50.5895	0.377083
		50.6563	0.391667
		50.723	0.428125
		50.7898	0.532292
		50.8565	0.444792
		50.9232	0.532292
		50.99	0.583333
		51.0567	0.736456
		51.1235	0.710419
		51.1902	0.667706
		51.257	0.603125
		51.3237	0.673956
		51.3904	0.604167
		51.4572	0.589583
		51.5239	0.557292
		51.5907	0.515625
		51.6574	0.48125
		51.7241	0.490625
		51.7909	0.463542
		51.8576	0.50625
		51.9244	0.502083
		51.9911	0.401042
		52.0578	0.336458
		52.1246	0.253125
		52.1913	0.176042
		52.2581	0.146875
		52.3248	0.123958
		52.3915	0.116667
		52.4583	0.111458
		52.525	0.075
		52.5918	0.129167
		52.6585	0.107292
		52.7253	0.113542
		52.792	0.0864581
		52.8587	0.107292
		52.9255	0.101042
		52.9922	0.059375
		53.059	0.0791669
		53.1257	0.09375
		53.1924	0.053125
		53.2592	0.053125
		53.3259	0.034375
		53.3927	0.053125
		53.4594	0.028125
		53.5261	0.0333333
		53.5929	0.0364583
		53.6596	0.0395833
		53.7264	0.0291667
		53.7931	0.0385417
		53.8598	0.034375
		53.9266	0.009375
		53.9933	0.0322917
		54.0601	0.00833331
		54.1268	0.0291667
		54.1935	0.0239583
		54.2603	0.025
		54.327	0.0260417
		54.3938	0.0354167
		54.4605	0.0145833
		54.5273	0.0177083
		54.594	0.0239583
		54.6607	0.00625
		54.7275	0.003125
		54.7942	0.0166667
		54.861	0.0145833
		54.9277	0.00208333
		54.9944	0.0104167
		55.0612	0.0125
		55.1279	0.00208333
		55.1947	0.01875
		55.2614	0.009375
		55.3281	0.0135417
		55.3949	0.00625
		55.4616	0.00833331
		55.5284	0.00208333
		55.5951	0.00208333
		55.6618	0.00520833
		55.7286	0.0125
		55.7953	0.0104167
		55.8621	0.00416667
		55.9288	0.0145833
		55.9956	0.00208333
		56.0623	0.0104167
		56.129	0.009375
		56.1958	0.00625
		56.2625	0.00729169
		56.3293	0.0114583
		56.396	0.00625
		56.4627	0.00104167
		56.5295	0.00833331
		56.5962	0.00625
		56.663	0
		56.7297	0.00729169
		56.7964	0.00208333
		56.8632	0.009375
		56.9299	0.00208333
		56.9967	0.00104167
		57.0634	0.00625
		57.1301	0.00729169
		57.1969	0
		57.2636	0
		57.3304	0.00104167
		57.3971	0.00104167
		57.4638	0.00416667
		57.5306	0.00104167
		57.5973	0
		57.6641	0.003125
		57.7308	0.00104167
		57.7976	0.00416667
		57.8643	0.00208333
		57.931	0.00104167
		57.9978	0.00208333
		58.0645	0.00729169
		58.1313	0.00520833
		58.198	0.00104167
		58.2647	0.00104167
		58.3315	0.00729169
		58.3982	0.00208333
		58.465	0.0114583
		58.5317	0.00104167
		58.5984	0.00625
		58.6652	0.00520833
		58.7319	0.00833331
		58.7987	0.009375
		58.8654	0.0104167
		58.9321	0.00520833
		58.9989	0.00625
		59.0656	0.00520833
		59.1324	0.00833331
		59.1991	0.0416667
		59.2659	0.01875
		59.3326	0.046875
		59.3993	0.0354167
		59.4661	0.0177083
		59.5328	0.0166667
		59.5996	0.0322917
		59.6663	0.053125
		59.733	0.0166667
		59.7998	0.0197917
		59.8665	0.0104167
		59.9333	0.0166667
		60	0.0104167
		60.0667	0.101042
		60.1335	0.126042
		60.2002	0.121875
		60.267	0.133333
		60.3337	0.136458
		60.4004	0.138542
		60.4672	0.167708
		60.5339	0.16875
		60.6007	0.1875
		60.6674	0.129167
		60.7341	0.10625
		60.8009	0.14375
		60.8676	0.28125
		60.9344	0.316667
		61.0011	0.460417
		61.0679	0.529167
		61.1346	0.53125
		61.2013	0.639581
		61.2681	0.619792
		61.3348	0.6
		61.4016	0.576042
		61.4683	0.542708
		61.535	0.553125
		61.6018	0.516667
		61.6685	0.469792
		61.7353	0.484375
		61.802	0.475
		61.8687	0.473958
		61.9355	0.380208
		62.0022	0.471875
		62.069	0.43125
		62.1357	0.361458
		62.2024	0.482292
		62.2692	0.510417
		62.3359	0.508333
		62.4027	0.402083
		62.4694	0.386458
		62.5362	0.315625
		62.6029	0.305208
		62.6696	0.446875
		62.7364	0.375
		62.8031	0.348958
		62.8699	0.291667
		62.9366	0.284375
		63.0033	0.275
		63.0701	0.188542
		63.1368	0.178125
		63.2036	0.173958
		63.2703	0.134375
		63.337	0.05625
		63.4038	0.0916669
		63.4705	0.0854169
		63.5373	0.1125
		63.604	0.0645831
		63.6707	0.0572917
		63.7375	0.121875
		63.8042	0.111458
		63.871	0.096875
		63.9377	0.115625
		64.0044	0.15
		64.0712	0.147917
		64.1379	0.138542
		64.2047	0.090625
		64.2714	0.120833
		64.3382	0.0645831
		64.4049	0.0854169
		64.4716	0.0572917
		64.5384	0.0739581
		64.6051	0.0677081
		64.6719	0.046875
		64.7386	0.0677081
		64.8053	0.0520833
		64.8721	0.0666669
		64.9388	0.0510417
		65.0056	0.0364583
		65.0723	0.0510417
		65.139	0.0447917
		65.2058	0.0354167
		65.2725	0.0114583
		65.3393	0.0395833
		65.406	0.0177083
		65.4727	0.021875
		65.5395	0.015625
		65.6062	0.0125
		65.673	0.0302083
		65.7397	0.0333333
		65.8065	0.0270833
		65.8732	0.0260417
		65.9399	0.0145833
		66.0067	0.00729169
		66.0734	0.015625
		66.1402	0.0239583
		66.2069	0.003125
		66.2736	0.0197917
		66.3404	0.00520833
		66.4071	0.0114583
		66.4739	0.0104167
		66.5406	0.00833331
		66.6073	0.0135417
		66.6741	0.00208333
		66.7408	0.009375
		66.8076	0.00416667
		66.8743	0.0125
		66.941	0.003125
		67.0078	0.009375
		67.0745	0.0145833
		67.1413	0.00520833
		67.208	0.009375
		67.2747	0.00833331
		67.3415	0.0114583
		67.4082	0.0125
		67.475	0.015625
		67.5417	0.00520833
		67.6085	0.009375
		67.6752	0.0125
		67.7419	0.00104167
		67.8087	0.00208333
		67.8754	0.021875
		67.9422	0.00625
		68.0089	0.0145833
		68.0756	0.00416667
		68.1424	0.01875
		68.2091	0.00729169
		68.2759	0.00520833
		68.3426	0.00833331
		68.4093	0.0260417
		68.4761	0.0364583
		68.5428	0.065625
		68.6096	0.0447917
		68.6763	0.0395833
		68.743	0.05
		68.8098	0.0270833
		68.8765	0.0479167
		68.9433	0.0270833
		69.01	0.040625
		69.0768	0.021875
		69.1435	0.0322917
		69.2102	0.034375
		69.277	0.0375
		69.3437	0.0125
		69.4105	0.0302083
		69.4772	0.034375
		69.5439	0.01875
		69.6107	0.0229167
		69.6774	0.01875
		69.7442	0.0166667
		69.8109	0.0125
		69.8776	0.0135417
		69.9444	0.0395833
		70.0111	0.0927081
		70.0779	0.09375
		70.1446	0.0489583
		70.2113	0.0895831
		70.2781	0.053125
		70.3448	0.0364583
		70.4116	0.0322917
		70.4783	0.0270833
		70.5451	0.0322917
		70.6118	0.0291667
		70.6785	0.01875
		70.7453	0.0354167
		70.812	0.00833331
		70.8788	0.00416667
		70.9455	0.0166667
		71.0122	0.015625
		71.079	0.0135417
		71.1457	0.00208333
		71.2125	0.0125
		71.2792	0.0197917
		71.3459	0.0260417
		71.4127	0.034375
		71.4794	0.028125
		71.5462	0.0229167
		71.6129	0.03125
		71.6796	0.163542
		71.7464	0.211458
		71.8131	0.260417
		71.8799	0.215625
		71.9466	0.20625
		72.0133	0.239583
		72.0801	0.2
		72.1468	0.19375
		72.2136	0.210417
		72.2803	0.101042
		72.3471	0.104167
		72.4138	0.138542
		72.4805	0.116667
		72.5473	0.15
		72.614	0.139583
		72.6808	0.0947919
		72.7475	0.119792
		72.8142	0.122917
		72.881	0.107292
		72.9477	0.135417
		73.0145	0.101042
		73.0812	0.15
		73.1479	0.133333
		73.2147	0.140625
		73.2814	0.160417
		73.3482	0.192708
		73.4149	0.1875
		73.4816	0.295833
		73.5484	0.314583
		73.6151	0.328125
		73.6819	0.33125
		73.7486	0.272917
		73.8154	0.191667
		73.8821	0.270833
		73.9488	0.244792
		74.0156	0.235417
		74.0823	0.192708
		74.1491	0.219792
		74.2158	0.140625
		74.2825	0.113542
		74.3493	0.0885419
		74.416	0.107292
		74.4828	0.0697919
		74.5495	0.0510417
		74.6162	0.0708331
		74.683	0.053125
		74.7497	0.0614583
		74.8165	0.05625
		74.8832	0.040625
		74.9499	0.0520833
		75.0167	0.05625
		75.0834	0.065625
		75.1502	0.0822919
		75.2169	0.090625
		75.2836	0.114583
		75.3504	0.155208
		75.4171	0.158333
		75.4839	0.157292
		75.5506	0.134375
		75.6174	0.127083
		75.6841	0.135417
		75.7508	0.116667
		75.8176	0.195833
		75.8843	0.246875
		75.9511	0.345833
		76.0178	0.284375
		76.0845	0.217708
		76.1513	0.204167
		76.218	0.238542
		76.2848	0.128125
		76.3515	0.128125
		76.4182	0.148958
		76.485	0.152083
		76.5517	0.121875
		76.6185	0.147917
		76.6852	0.18125
		76.7519	0.145833
		76.8187	0.120833
		76.8854	0.130208
		76.9522	0.10625
		77.0189	0.11875
		77.0857	0.065625
		77.1524	0.0864581
		77.2191	0.0635419
		77.2859	0.0729169
		77.3526	0.0875
		77.4194	0.0979169
		77.4861	0.126042
		77.5528	0.134375
		77.6196	0.148958
		77.6863	0.15
		77.7531	0.165625
		77.8198	0.196875
		77.8865	0.217708
		77.9533	0.2375
		78.02	0.2375
		78.0868	0.180208
		78.1535	0.222917
		78.2202	0.146875
		78.287	0.164583
		78.3537	0.16875
		78.4205	0.133333
		78.4872	0.142708
		78.5539	0.129167
		78.6207	0.0864581
		78.6874	0.14375
		78.7542	0.107292
		78.8209	0.104167
		78.8877	0.10625
		78.9544	0.110417
		79.0211	0.117708
		79.0879	0.075
		79.1546	0.138542
		79.2214	0.154167
		79.2881	0.142708
		79.3548	0.13125
		79.4216	0.15
		79.4883	0.1875
		79.5551	0.182292
		79.6218	0.157292
		79.6885	0.178125
		79.7553	0.197917
		79.822	0.208333
		79.8888	0.175
		79.9555	0.1625
		80.0222	0.153125
		80.089	0.132292
		80.1557	0.176042
		80.2225	0.126042
		80.2892	0.155208
		80.356	0.15625
		80.4227	0.107292
		80.4894	0.147917
		80.5562	0.0895831
		80.6229	0.14375
		80.6897	0.129167
		80.7564	0.185417
		80.8231	0.16875
		80.8899	0.19375
		80.9566	0.235417
		81.0234	0.265625
		81.0901	0.290625
		81.1568	0.25625
		81.2236	0.276042
		81.2903	0.333333
		81.3571	0.283333
		81.4238	0.248958
		81.4905	0.230208
		81.5573	0.169792
		81.624	0.191667
		81.6908	0.170833
		81.7575	0.155208
		81.8242	0.148958
		81.891	0.117708
		81.9577	0.122917
		82.0245	0.129167
		82.0912	0.140625
		82.158	0.164583
		82.2247	0.183333
		82.2914	0.235417
		82.3582	0.190625
		82.4249	0.203125
		82.4917	0.1375
		82.5584	0.096875
		82.6251	0.0895831
		82.6919	0.116667
		82.7586	0.0760419
		82.8254	0.108333
		82.8921	0.071875
		82.9588	0.103125
		83.0256	0.0708331
		83.0923	0.0729169
		83.1591	0.0729169
		83.2258	0.04375
		83.2925	0.0770831
		83.3593	0.175
		83.426	0.210417
		83.4928	0.271875
		83.5595	0.3375
		83.6263	0.376042
		83.693	0.382292
		83.7597	0.330208
		83.8265	0.413542
		83.8932	0.383333
		83.96	0.423958
		84.0267	0.471875
		84.0934	0.48125
		84.1602	0.442708
		84.2269	0.420833
		84.2937	0.33125
		84.3604	0.307292
		84.4271	0.2375
		84.4939	0.283333
		84.5606	0.230208
		84.6274	0.192708
		84.6941	0.132292
		84.7608	0.1
		84.8276	0.185417
		84.8943	0.2
		84.9611	0.310417
		85.0278	0.420833
		85.0945	0.485417
		85.1613	0.49375
		85.228	0.5125
		85.2948	0.514583
		85.3615	0.547917
		85.4283	0.528125
		85.495	0.583333
		85.5617	0.45625
		85.6285	0.39375
		85.6952	0.380208
		85.762	0.348958
		85.8287	0.340625
		85.8954	0.295833
		85.9622	0.30625
		86.0289	0.280208
		86.0957	0.354167
		86.1624	0.342708
		86.2291	0.285417
		86.2959	0.339583
		86.3626	0.290625
		86.4294	0.246875
		86.4961	0.298958
		86.5628	0.278125
		86.6296	0.230208
		86.6963	0.284375
		86.7631	0.221875
		86.8298	0.165625
		86.8966	0.229167
		86.9633	0.209375
		87.03	0.213542
		87.0968	0.340625
		87.1635	0.367708
		87.2303	0.388542
		87.297	0.46875
		87.3637	0.483333
		87.4305	0.526042
		87.4972	0.495833
		87.564	0.410417
		87.6307	0.351042
		87.6974	0.3
		87.7642	0.289583
		87.8309	0.280208
		87.8977	0.170833
		87.9644	0.23125
		88.0311	0.241667
		88.0979	0.172917
		88.1646	0.223958
		88.2314	0.260417
		88.2981	0.302083
		88.3648	0.246875
		88.4316	0.205208
		88.4983	0.228125
		88.5651	0.355208
		88.6318	0.34375
		88.6986	0.383333
		88.7653	0.347917
		88.832	0.370833
		88.8988	0.316667
		88.9655	0.321875
		89.0323	0.354167
		89.099	0.2625
		89.1657	0.227083
		89.2325	0.301042
		89.2992	0.260417
		89.366	0.264583
		89.4327	0.20625
		89.4994	0.177083
		89.5662	0.173958
		89.6329	0.136458
		89.6997	0.114583
		89.7664	0.16875
		89.8331	0.223958
		89.8999	0.246875
		89.9666	0.258333
		90.0334	0.342708
		90.1001	0.336458
		90.1669	0.364583
		90.2336	0.241667
		90.3003	0.236458
		90.3671	0.184375
		90.4338	0.213542
		90.5006	0.157292
		90.5673	0.113542
		90.634	0.0989581
		90.7008	0.133333
		90.7675	0.121875
		90.8343	0.0770831
		90.901	0.104167
		90.9677	0.0604167
		91.0345	0.0708331
		91.1012	0.0614583
		91.168	0.0770831
		91.2347	0.05
		91.3014	0.046875
		91.3682	0.0697919
		91.4349	0.04375
		91.5017	0.0552083
		91.5684	0.0510417
		91.6352	0.028125
		91.7019	0.0270833
		91.7686	0.0354167
		91.8354	0.0364583
		91.9021	0.0802081
		91.9689	0.125
		92.0356	0.053125
		92.1023	0.05
		92.1691	0.090625
		92.2358	0.0958331
		92.3026	0.120833
		92.3693	0.226042
		92.436	0.192708
		92.5028	0.203125
		92.5695	0.19375
		92.6363	0.179167
		92.703	0.189583
		92.7697	0.117708
		92.8365	0.140625
		92.9032	0.128125
		92.97	0.111458
		93.0367	0.0958331
		93.1034	0.172917
		93.1702	0.204167
		93.2369	0.207292
		93.3037	0.226042
		93.3704	0.280208
		93.4372	0.289583
		93.5039	0.302083
		93.5706	0.342708
		93.6374	0.405208
		93.7041	0.435417
		93.7709	0.344792
		93.8376	0.326042
		93.9043	0.259375
		93.9711	0.219792
		94.0378	0.178125
		94.1046	0.204167
		94.1713	0.146875
		94.238	0.159375
		94.3048	0.154167
		94.3715	0.10625
		94.4383	0.15
		94.505	0.134375
		94.5717	0.104167
		94.6385	0.177083
		94.7052	0.169792
		94.772	0.165625
		94.8387	0.15
		94.9055	0.122917
		94.9722	0.144792
		95.0389	0.122917
		95.1057	0.179167
		95.1724	0.163542
		95.2392	0.228125
		95.3059	0.267708
		95.3726	0.361458
		95.4394	0.363542
		95.5061	0.380208
		95.5729	0.389583
		95.6396	0.336458
		95.7063	0.332292
		95.7731	0.260417
		95.8398	0.214583
		95.9066	0.1875
		95.9733	0.175
		96.04	0.178125
		96.1068	0.169792
		96.1735	0.182292
		96.2403	0.211458
		96.307	0.23125
		96.3737	0.242708
		96.4405	0.179167
		96.5072	0.163542
		96.574	0.139583
		96.6407	0.132292
		96.7075	0.114583
		96.7742	0.0770831
		96.8409	0.0520833
		96.9077	0.0510417
		96.9744	0.08125
		97.0412	0.0770831
		97.1079	0.05
		97.1746	0.059375
		97.2414	0.0552083
		97.3081	0.0177083
		97.3749	0.0270833
		97.4416	0.0270833
		97.5083	0.025
		97.5751	0.0208333
		97.6418	0.0354167
		97.7086	0.028125
		97.7753	0.0364583
		97.842	0.0270833
		97.9088	0.0270833
		97.9755	0.0166667
		98.0423	0.0125
		98.109	0.0114583
		98.1758	0.0166667
		98.2425	0.015625
		98.3092	0.0166667
		98.376	0.021875
		98.4427	0.00833331
		98.5095	0.0145833
		98.5762	0.021875
		98.6429	0.0135417
		98.7097	0.0104167
		98.7764	0.0270833
		98.8432	0.0197917
		98.9099	0.0114583
		98.9766	0.0166667
		99.0434	0.0208333
		99.1101	0.00625
		99.1769	0.00625
		99.2436	0.0145833
		99.3103	0.009375
		99.3771	0.009375
		99.4438	0.01875
		99.5106	0.0104167
		99.5773	0.0166667
		99.644	0.021875
		99.7108	0.00416667
		99.7775	0.0114583
		99.8443	0.00625
		99.911	0.0104167
		99.9778	0.00625
		100.044	0.003125
		100.111	0.0145833
		100.178	0.0208333
		100.245	0.00833331
		100.311	0.00729169
		100.378	0.0125
		100.445	0.00416667
		100.512	0.00729169
		100.578	0.009375
		100.645	0.00625
		100.712	0.00833331
		100.779	0.0114583
		100.845	0.0104167
		100.912	0.00833331
		100.979	0.00104167
		101.046	0.00520833
		101.112	0.00625
		101.179	0
		101.246	0.00625
		101.313	0.00833331
		101.379	0.009375
		101.446	0.00520833
		101.513	0.0145833
		101.58	0.0479167
		101.646	0.0114583
		101.713	0.021875
		101.78	0.05
		101.846	0.0239583
		101.913	0.0354167
		101.98	0.0260417
		102.047	0.0104167
		102.113	0.025
		102.18	0.0114583
		102.247	0.00729169
		102.314	0.00416667
		102.38	0.00625
		102.447	0.015625
		102.514	0.00416667
		102.581	0.00729169
		102.647	0.0104167
		102.714	0.00729169
		102.781	0.0135417
		102.848	0.009375
		102.914	0.00729169
		102.981	0.0177083
		103.048	0.0177083
		103.115	0.00625
		103.181	0.009375
		103.248	0.0135417
		103.315	0.01875
		103.382	0.0125
		103.448	0.0104167
		103.515	0.0135417
		103.582	0.0239583
		103.648	0.0166667
		103.715	0.0135417
		103.782	0.00520833
		103.849	0.00729169
		103.915	0.00208333
		103.982	0.0260417
		104.049	0.003125
		104.116	0.009375
		104.182	0.0125
		104.249	0.021875
		104.316	0.00625
		104.383	0.0125
		104.449	0.00625
		104.516	0.00416667
		104.583	0.0104167
		104.65	0.0104167
		104.716	0.00520833
		104.783	0.0177083
		104.85	0.00520833
		104.917	0.003125
		104.983	0.0125
		105.05	0.00104167
		105.117	0.003125
		105.184	0.00833331
		105.25	0.00625
		105.317	0.00729169
		105.384	0.0145833
		105.451	0.00625
		105.517	0.00729169
		105.584	0.009375
		105.651	0.0104167
		105.717	0.003125
		105.784	0.00625
		105.851	0.00104167
		105.918	0.0135417
		105.984	0.00416667
		106.051	0.00729169
		106.118	0.015625
		106.185	0.00729169
		106.251	0.0197917
		106.318	0.00208333
		106.385	0.00104167
		106.452	0.00208333
		106.518	0.00729169
		106.585	0.00729169
		106.652	0.00104167
		106.719	0.00625
		106.785	0.00625
		106.852	0.009375
		106.919	0.00208333
		106.986	0.00520833
		107.052	0.00104167
		107.119	0.0135417
		107.186	0.00625
		107.253	0.00520833
		107.319	0.00208333
		107.386	0.00520833
		107.453	0.00520833
		107.519	0.00520833
		107.586	0.00416667
		107.653	0.0114583
		107.72	0.003125
		107.786	0.00208333
		107.853	0.00729169
		107.92	0.00833331
		107.987	0.00104167
		108.053	0
		108.12	0.00208333
		108.187	0.00833331
		108.254	0.00833331
		108.32	0
		108.387	0.003125
		108.454	0.00208333
		108.521	0.00833331
		108.587	0.00520833
		108.654	0.00729169
		108.721	0.00520833
		108.788	0.003125
		108.854	0.00625
		108.921	0.00416667
		108.988	0.00208333
		109.055	0.00104167
		109.121	0.0104167
		109.188	0.00520833
		109.255	0.00520833
		109.321	0.00625
		109.388	0.009375
		109.455	0.00416667
		109.522	0.00416667
		109.588	0.003125
		109.655	0.015625
		109.722	0.00520833
		109.789	0.003125
		109.855	0.025
		109.922	0.0145833
		109.989	0.00729169
		110.056	0.0291667
		110.122	0.01875
		110.189	0.0229167
		110.256	0.0239583
		110.323	0.0208333
		110.389	0.01875
		110.456	0.0291667
		110.523	0.0333333
		110.59	0.0291667
		110.656	0.0302083
		110.723	0.0302083
		110.79	0.0447917
		110.857	0.0260417
		110.923	0.0520833
		110.99	0.0479167
		111.057	0.0770831
		111.123	0.0645831
		111.19	0.040625
		111.257	0.03125
		111.324	0.0385417
		111.39	0.0375
		111.457	0.0604167
		111.524	0.075
		111.591	0.0833331
		111.657	0.0666669
		111.724	0.0510417
		111.791	0.01875
		111.858	0.0427083
		111.924	0.0239583
		111.991	0.0135417
		112.058	0.0270833
		112.125	0.0135417
		112.191	0.0114583
		112.258	0.0166667
		112.325	0.0177083
		112.392	0.00833331
		112.458	0.00625
		112.525	0.00416667
		112.592	0.0395833
		112.659	0.0572917
		112.725	0.0458333
		112.792	0.0447917
		112.859	0.0854169
		112.925	0.0833331
		112.992	0.0760419
		113.059	0.0645831
		113.126	0.0395833
		113.192	0.0625
		113.259	0.0510417
		113.326	0.0885419
		113.393	0.113542
		113.459	0.180208
		113.526	0.1625
		113.593	0.178125
		113.66	0.196875
		113.726	0.0989581
		113.793	0.161458
		113.86	0.1625
		113.927	0.246875
		113.993	0.379167
		114.06	0.505208
		114.127	0.511458
		114.194	0.417708
		114.26	0.327083
		114.327	0.378125
		114.394	0.3125
		114.461	0.269792
		114.527	0.242708
		114.594	0.244792
		114.661	0.211458
		114.727	0.175
		114.794	0.138542
		114.861	0.1125
		114.928	0.122917
		114.994	0.0697919
		115.061	0.0729169
		115.128	0.0583333
		115.195	0.09375
		115.261	0.0927081
		115.328	0.0770831
		115.395	0.028125
		115.462	0.0645831
		115.528	0.084375
		115.595	0.105208
		115.662	0.108333
		115.729	0.154167
		115.795	0.153125
		115.862	0.144792
		115.929	0.120833
		115.996	0.1875
		116.062	0.116667
		116.129	0.201042
		116.196	0.264583
		116.263	0.232292
		116.329	0.307292
		116.396	0.320833
		116.463	0.384375
		116.529	0.398958
		116.596	0.480208
		116.663	0.386458
		116.73	0.463542
		116.796	0.366667
		116.863	0.269792
		116.93	0.320833
		116.997	0.271875
		117.063	0.232292
		117.13	0.192708
		117.197	0.225
		117.264	0.155208
		117.33	0.146875
		117.397	0.163542
		117.464	0.169792
		117.531	0.20625
		117.597	0.197917
		117.664	0.219792
		117.731	0.217708
		117.798	0.20625
		117.864	0.211458
		117.931	0.145833
		117.998	0.19375
		118.065	0.198958
		118.131	0.255208
		118.198	0.173958
		118.265	0.173958
		118.331	0.111458
		118.398	0.155208
		118.465	0.134375
		118.532	0.119792
		118.598	0.105208
		118.665	0.0864581
		118.732	0.05625
		118.799	0.0479167
		118.865	0.0552083
		118.932	0.0364583
		118.999	0.0427083
		119.066	0.0229167
		119.132	0.04375
		119.199	0.0114583
		119.266	0.0572917
		119.333	0.0260417
		119.399	0.0145833
		119.466	0.028125
		119.533	0.0270833
		119.6	0.046875
		119.666	0.0479167
		119.733	0.0635419
		119.8	0.0333333
		119.867	0.028125
		119.933	0.0552083
		120	0.0395833
		120.067	0.182292
		120.133	0.169792
		120.2	0.145833
		120.267	0.084375
		120.334	0.10625
		120.4	0.06875
		120.467	0.0979169
		120.534	0.115625
		120.601	0.0895831
		120.667	0.0666669
		120.734	0.0510417
		120.801	0.0541667
		120.868	0.0375
		120.934	0.0458333
		121.001	0.040625
		121.068	0.0260417
		121.135	0.0541667
		121.201	0.0614583
		121.268	0.0395833
		121.335	0.0635419
		121.402	0.040625
		121.468	0.0395833
		121.535	0.0385417
		121.602	0.0510417
		121.669	0.0604167
		121.735	0.0322917
		121.802	0.034375
		121.869	0.028125
		121.935	0.05625
		122.002	0.0333333
		122.069	0.04375
		122.136	0.040625
		122.202	0.05
		122.269	0.05625
		122.336	0.0364583
		122.403	0.040625
		122.469	0.034375
		122.536	0.059375
		122.603	0.0385417
		122.67	0.0375
		122.736	0.0416667
		122.803	0.0291667
		122.87	0.0291667
		122.937	0.0291667
		123.003	0.0510417
		123.07	0.0645831
		123.137	0.059375
		123.204	0.0520833
		123.27	0.0385417
		123.337	0.0541667
		123.404	0.0510417
		123.471	0.0572917
		123.537	0.0604167
		123.604	0.0479167
		123.671	0.0354167
		123.737	0.040625
		123.804	0.0302083
		123.871	0.0427083
		123.938	0.0520833
		124.004	0.053125
		124.071	0.046875
		124.138	0.06875
		124.205	0.0239583
		124.271	0.0520833
		124.338	0.0552083
		124.405	0.025
		124.472	0.0572917
		124.538	0.0583333
		124.605	0.034375
		124.672	0.0447917
		124.739	0.0614583
		124.805	0.0614583
		124.872	0.0604167
		124.939	0.0333333
		125.006	0.113542
		125.072	0.0697919
		125.139	0.0479167
		125.206	0.0458333
		125.273	0.03125
		125.339	0.0416667
		125.406	0.046875
		125.473	0.040625
		125.539	0.0375
		125.606	0.0479167
		125.673	0.0385417
		125.74	0.034375
		125.806	0.04375
		125.873	0.0260417
		125.94	0.040625
		126.007	0.0354167
		126.073	0.0333333
		126.14	0.0385417
		126.207	0.034375
		126.274	0.021875
		126.34	0.0302083
		126.407	0.0270833
		126.474	0.03125
		126.541	0.03125
		126.607	0.0354167
		126.674	0.0458333
		126.741	0.0270833
		126.808	0.0333333
		126.874	0.0364583
		126.941	0.0302083
		127.008	0.0291667
		127.075	0.0322917
		127.141	0.0239583
		127.208	0.0291667
		127.275	0.025
		127.341	0.0447917
		127.408	0.0322917
		127.475	0.028125
		127.542	0.0572917
		127.608	0.0364583
		127.675	0.025
		127.742	0.0229167
		127.809	0.0270833
		127.875	0.0541667
		127.942	0.0395833
		128.009	0.0177083
		128.076	0.0375
		128.142	0.025
		128.209	0.021875
		128.276	0.025
		128.343	0.01875
		128.409	0.0510417
		128.476	0.034375
		128.543	0.0354167
		128.61	0.0270833
		128.676	0.0520833
		128.743	0.015625
		128.81	0.0375
		128.877	0.0427083
		128.943	0.0239583
		129.01	0.0458333
		129.077	0.0489583
		129.143	0.0354167
		129.21	0.05
		129.277	0.0333333
		129.344	0.0333333
		129.41	0.0260417
		129.477	0.040625
		129.544	0.0416667
		129.611	0.0385417
		129.677	0.0614583
		129.744	0.034375
		129.811	0.034375
		129.878	0.0416667
		129.944	0.021875
		130.011	0.034375
		130.078	0.03125
		130.145	0.0208333
		130.211	0.05
		130.278	0.0364583
		130.345	0.0364583
		130.412	0.040625
		130.478	0.04375
		130.545	0.034375
		130.612	0.0395833
		130.679	0.034375
		130.745	0.0302083
		130.812	0.0302083
		130.879	0.0666669
		130.945	0.05
		131.012	0.0333333
		131.079	0.0697919
		131.146	0.0520833
		131.212	0.0354167
		131.279	0.0447917
		131.346	0.025
		131.413	0.0333333
		131.479	0.04375
		131.546	0.0208333
		131.613	0.0447917
		131.68	0.0302083
		131.746	0.0322917
		131.813	0.0552083
		131.88	0.0458333
		131.947	0.059375
		132.013	0.0708331
		132.08	0.0989581
		132.147	0.046875
		132.214	0.0552083
		132.28	0.0916669
		132.347	0.0385417
		132.414	0.0416667
		132.481	0.0197917
		132.547	0.025
		132.614	0.0604167
		132.681	0.040625
		132.747	0.0552083
		132.814	0.0677081
		132.881	0.0677081
		132.948	0.0541667
		133.014	0.0395833
		133.081	0.101042
		133.148	0.0458333
		133.215	0.028125
		133.281	0.0479167
		133.348	0.0395833
		133.415	0.0270833
[truncated: 5,190 more rows]

## Sheet: fig1.n
		time	mean	SEM
		-5.93296	0.169599	0.224342
		-5.86592	0.157637	0.224676
		-5.79888	0.17097	0.241811
		-5.73184	0.153422	0.225719
		-5.6648	0.127771	0.179704
		-5.59777	0.134657	0.182354
		-5.53073	0.139576	0.173211
		-5.46369	0.10761	0.137786
		-5.39665	0.109627	0.13206
		-5.32961	0.125116	0.134447
		-5.26257	0.125252	0.140207
		-5.19553	0.148612	0.170551
		-5.12849	0.147267	0.196186
		-5.06145	0.16175	0.207693
		-4.99441	0.17359	0.236155
		-4.92737	0.172214	0.229361
		-4.86034	0.177802	0.251267
		-4.7933	0.178148	0.248883
		-4.72626	0.158532	0.201009
		-4.65922	0.157099	0.170738
		-4.59218	0.14516	0.144583
		-4.52514	0.140793	0.141149
		-4.4581	0.133326	0.149082
		-4.39106	0.121836	0.11626
		-4.32402	0.155562	0.143736
		-4.25698	0.15649	0.146792
		-4.18994	0.12815	0.141435
		-4.12291	0.158399	0.175019
		-4.05587	0.1576	0.183302
		-3.98883	0.165269	0.185971
		-3.92179	0.157522	0.182447
		-3.85475	0.185125	0.259423
		-3.78771	0.209574	0.249891
		-3.72067	0.23209	0.271302
		-3.65363	0.237494	0.285281
		-3.58659	0.238738	0.278467
		-3.51955	0.228176	0.268229
		-3.45251	0.215786	0.246267
		-3.38547	0.208522	0.233773
		-3.31844	0.210551	0.237027
		-3.2514	0.206378	0.234861
		-3.18436	0.220085	0.267192
		-3.11732	0.196876	0.248145
		-3.05028	0.200306	0.22796
		-2.98324	0.179221	0.185332
		-2.9162	0.194383	0.213313
		-2.84916	0.181808	0.177196
		-2.78212	0.169085	0.164871
		-2.71508	0.168077	0.146505
		-2.64804	0.16141	0.149265
		-2.58101	0.181062	0.14144
		-2.51397	0.165418	0.125927
		-2.44693	0.168056	0.132798
		-2.37989	0.164045	0.143578
		-2.31285	0.179647	0.157854
		-2.24581	0.178092	0.191503
		-2.17877	0.182927	0.197595
		-2.11173	0.164702	0.183252
		-2.04469	0.204242	0.197969
		-1.97765	0.188897	0.203984
		-1.91061	0.205791	0.183903
		-1.84358	0.195883	0.18428
		-1.77654	0.186647	0.158494
		-1.7095	0.234455	0.193061
		-1.64246	0.209508	0.172344
		-1.57542	0.23067	0.20081
		-1.50838	0.260192	0.237616
		-1.44134	0.265691	0.25364
		-1.3743	0.265956	0.219947
		-1.30726	0.257566	0.22462
		-1.24022	0.275246	0.249508
		-1.17318	0.254826	0.240625
		-1.10615	0.260423	0.249839
		-1.03911	0.253735	0.24309
		-0.972067	0.260514	0.236721
		-0.905028	0.2803	0.24449
		-0.837989	0.281409	0.255166
		-0.77095	0.32549	0.271776
		-0.703911	0.343384	0.294168
		-0.636872	0.391955	0.315766
		-0.569832	0.368825	0.301885
		-0.502793	0.358114	0.299299
		-0.435754	0.336392	0.266586
		-0.368715	0.315386	0.224163
		-0.301676	0.349614	0.25579
		-0.234637	0.334956	0.268598
		-0.167598	0.35025	0.28889
		-0.100559	0.346989	0.264675
		-0.0335196	0.346899	0.261624
		0.0335196	0.377227	0.286857
		0.100559	0.369222	0.26567
		0.167598	0.440681	0.261385
		0.234637	0.423314	0.23602
		0.301676	0.454055	0.186296
		0.368715	0.438869	0.167227
		0.435754	0.478124	0.184634
		0.502793	0.478765	0.217133
		0.569832	0.513942	0.234168
		0.636872	0.506673	0.219655
		0.703911	0.449208	0.22146
		0.77095	0.472311	0.248592
		0.837989	0.4823	0.258214
		0.905028	0.495939	0.278002
		0.972067	0.511159	0.300633
		1.03911	0.503655	0.275416
		1.10615	0.513858	0.288363
		1.17318	0.49382	0.278849
		1.24022	0.498484	0.28024
		1.30726	0.473728	0.219672
		1.3743	0.453634	0.262872
		1.44134	0.454173	0.250865
		1.50838	0.462313	0.281957
		1.57542	0.481434	0.308154
		1.64246	0.450557	0.286665
		1.7095	0.458701	0.293869
		1.77654	0.437307	0.275012
		1.84358	0.414021	0.268321
		1.91061	0.387365	0.239959
		1.97765	0.380338	0.242859
		2.04469	0.414503	0.215531
		2.11173	0.374969	0.253009
		2.17877	0.412161	0.261493
		2.24581	0.401999	0.258109
		2.31285	0.374638	0.239998
		2.37989	0.360086	0.210431
		2.44693	0.314133	0.183067
		2.51397	0.307927	0.154297
		2.58101	0.287539	0.181341
		2.64804	0.274796	0.173406
		2.71508	0.276997	0.155305
		2.78212	0.28613	0.17517
		2.84916	0.326195	0.190348
		2.9162	0.305692	0.202128
		2.98324	0.303736	0.197881
		3.05028	0.297343	0.174589
		3.11732	0.328537	0.216801
		3.18436	0.327959	0.192843
		3.2514	0.324572	0.186968
		3.31844	0.336613	0.193726
		3.38547	0.318102	0.172136
		3.45251	0.324863	0.23065
		3.51955	0.299705	0.209269
		3.58659	0.263495	0.175231
		3.65363	0.255173	0.128764
		3.72067	0.24035	0.12601
		3.78771	0.218264	0.129102
		3.85475	0.24242	0.123237
		3.92179	0.233231	0.145889
		3.98883	0.237007	0.133178
		4.05587	0.245026	0.13371
		4.12291	0.245425	0.135019
		4.18994	0.231973	0.119336
		4.25698	0.217672	0.116134
		4.32402	0.194361	0.110278
		4.39106	0.19437	0.109094
		4.4581	0.194521	0.123059
		4.52514	0.168491	0.122815
		4.59218	0.179594	0.148708
		4.65922	0.179543	0.174956
		4.72626	0.168187	0.191462
		4.7933	0.175183	0.210238
		4.86034	0.154967	0.213606
		4.92737	0.16101	0.190285
		4.99441	0.152651	0.16914
		5.06145	0.129091	0.166348
		5.12849	0.146407	0.177389
		5.19553	0.13076	0.142318
		5.26257	0.122148	0.11956
		5.32961	0.106848	0.0938072
		5.39665	0.106374	0.0823964
		5.46369	0.105682	0.0845255
		5.53073	0.105703	0.0814191
		5.59777	0.0951883	0.0645181
		5.6648	0.0925144	0.0666474
		5.73184	0.0847663	0.07201
		5.79888	0.0837583	0.0697114
		5.86592	0.09296	0.0885663
		5.93296	0.0901312	0.0785033
		6	0.101357	0.0935861

## Sheet: fig.1o
		time	intensity
		0.0666667	0.381034
		0.133333	0.0758621
		0.2	0.0982759
		0.266667	0.0862069
		0.333333	0.117241
		0.4	0.156897
		0.466667	0.174138
		0.533333	0.2
		0.6	0.210345
		0.666667	0.260345
		0.733333	0.298276
		0.8	0.284483
		0.866667	0.334483
		0.933333	0.303448
		1	0.305172
		1.06667	0.281034
		1.13333	0.251724
		1.2	0.206897
		1.26667	0.187931
		1.33333	0.162069
		1.4	0.144828
		1.46667	0.131034
		1.53333	0.122414
		1.6	0.127586
		1.66667	0.105172
		1.73333	0.134483
		1.8	0.131034
		1.86667	0.125862
		1.93333	0.163793
		2	0.225862
		2.06667	0.260345
		2.13333	0.387931
		2.2	0.368966
		2.26667	0.344828
		2.33333	0.451724
		2.4	0.315517
		2.46667	0.248276
		2.53333	0.284483
		2.6	0.236207
		2.66667	0.222414
		2.73333	0.203448
		2.8	0.196552
		2.86667	0.168966
		2.93333	0.182759
		3	0.127586
		3.06667	0.196552
		3.13333	0.241379
		3.2	0.256897
		3.26667	0.275862
		3.33333	0.289655
		3.4	0.301724
		3.46667	0.27931
		3.53333	0.343103
		3.6	0.334483
		3.66667	0.318966
		3.73333	0.298276
		3.8	0.303448
		3.86667	0.293103
		3.93333	0.241379
		4	0.201724
		4.06667	0.162069
		4.13333	0.193103
		4.2	0.137931
		4.26667	0.132759
		4.33333	0.0758621
		4.4	0.105172
		4.46667	0.118966
		4.53333	0.15
		4.6	0.122414
		4.66667	0.0793103
		4.73333	0.153448
		4.8	0.106897
		4.86667	0.0551724
		4.93333	0.144828
		5	0.0775862
		5.06667	0.0758621
		5.13333	0.0465517
		5.2	0.0913793
		5.26667	0.0706897
		5.33333	0.0948276
		5.4	0.0534483
		5.46667	0.0551724
		5.53333	0.125862
		5.6	0.062069
		5.66667	0.0724138
		5.73333	0.0327586
		5.8	0.0827586
		5.86667	0.0827586
		5.93333	0.0844828
		6	0.0568966
		6.06667	0.0706897
		6.13333	0.0396552
		6.2	0.0637931
		6.26667	0.0551724
		6.33333	0.0810345
		6.4	0.062069
		6.46667	0.062069
		6.53333	0.0775862
		6.6	0.062069
		6.66667	0.110345
		6.73333	0.0655172
		6.8	0.0603448
		6.86667	0.0741379
		6.93333	0.062069
		7	0.05
		7.06667	0.0672414
		7.13333	0.062069
		7.2	0.0689655
		7.26667	0.0741379
		7.33333	0.0275862
		7.4	0.0637931
		7.46667	0.0724138
		7.53333	0.0586207
		7.6	0.0568966
		7.66667	0.05
		7.73333	0.0758621
		7.8	0.0603448
		7.86667	0.0396552
		7.93333	0.0465517
		8	0.0534483
		8.06667	0.0362069
		8.13333	0.0534483
		8.2	0.0344828
		8.26667	0.062069
		8.33333	0.0534483
		8.4	0.0396552
		8.46667	0.0362069
		8.53333	0.0603448
		8.6	0.0862069
		8.66667	0.0517241
		8.73333	0.0568966
		8.8	0.0637931
		8.86667	0.0448276
		8.93333	0.0827586
		9	0.0241379
		9.06667	0.0775862
		9.13333	0.0413793
		9.2	0.0482759
		9.26667	0.0568966
		9.33333	0.0448276
		9.4	0.0637931
		9.46667	0.05
		9.53333	0.0344828
		9.6	0.0517241
		9.66667	0.0465517
		9.73333	0.0827586
		9.8	0.05
		9.86667	0.0827586
		9.93333	0.0568966
		10	0.0844828
		10.0667	0.0775862
		10.1333	0.0862069
		10.2	0.0637931
		10.2667	0.0913793
		10.3333	0.0586207
		10.4	0.0362069
		10.4667	0.0586207
		10.5333	0.0741379
		10.6	0.0413793
		10.6667	0.05
		10.7333	0.0344828
		10.8	0.0517241
		10.8667	0.0689655
		10.9333	0.108621
		11	0.062069
		11.0667	0.062069
		11.1333	0.0810345
		11.2	0.167241
		11.2667	0.103448
		11.3333	0.12069
		11.4	0.194828
		11.4667	0.155172
		11.5333	0.208621
		11.6	0.212069
		11.6667	0.236207
		11.7333	0.260345
		11.8	0.172414
		11.8667	0.236207
		11.9333	0.181034
		12	0.17069
		12.0667	0.163793
		12.1333	0.156897
		12.2	0.0931034
		12.2667	0.151724
		12.3333	0.131034
		12.4	0.253448
		12.4667	0.315517
		12.5333	0.324138
		12.6	0.382759
		12.6667	0.358621
		12.7333	0.425862
		12.8	0.389655
		12.8667	0.360345
		12.9333	0.334483
		13	0.213793
		13.0667	0.255172
		13.1333	0.212069
		13.2	0.248276
		13.2667	0.215517
		13.3333	0.296552
		13.4	0.25
		13.4667	0.25
		13.5333	0.191379
		13.6	0.205172
		13.6667	0.17931
		13.7333	0.186207
		13.8	0.165517
		13.8667	0.144828
		13.9333	0.141379
		14	0.144828
		14.0667	0.182759
		14.1333	0.122414
		14.2	0.17069
		14.2667	0.148276
		14.3333	0.115517
		14.4	0.155172
		14.4667	0.124138
		14.5333	0.160345
		14.6	0.168966
		14.6667	0.174138
		14.7333	0.143103
		14.8	0.143103
		14.8667	0.155172
		14.9333	0.174138
		15	0.224138
		15.0667	0.127586
		15.1333	0.165517
		15.2	0.155172
		15.2667	0.181034
		15.3333	0.101724
		15.4	0.108621
		15.4667	0.0862069
		15.5333	0.0948276
		15.6	0.115517
		15.6667	0.108621
		15.7333	0.156897
		15.8	0.186207
		15.8667	0.241379
		15.9333	0.272414
		16	0.35
		16.0667	0.256897
		16.1333	0.267241
		16.2	0.151724
		16.2667	0.275862
		16.3333	0.225862
		16.4	0.203448
		16.4667	0.162069
		16.5333	0.165517
		16.6	0.174138
		16.6667	0.175862
		16.7333	0.168966
		16.8	0.110345
		16.8667	0.156897
		16.9333	0.198276
		17	0.174138
		17.0667	0.146552
		17.1333	0.196552
		17.2	0.194828
		17.2667	0.213793
		17.3333	0.215517
		17.4	0.232759
		17.4667	0.231034
		17.5333	0.217241
		17.6	0.205172
		17.6667	0.234483
		17.7333	0.213793
		17.8	0.303448
		17.8667	0.27931
		17.9333	0.312069
		18	0.303448
		18.0667	0.327586
		18.1333	0.224138
		18.2	0.203448
		18.2667	0.184483
		18.3333	0.22069
		18.4	0.168966
		18.4667	0.2
		18.5333	0.174138
		18.6	0.125862
		18.6667	0.117241
		18.7333	0.136207
		18.8	0.0896552
		18.8667	0.110345
		18.9333	0.1
		19	0.146552
		19.0667	0.0948276
		19.1333	0.0844828
		19.2	0.136207
		19.2667	0.103448
		19.3333	0.0810345
		19.4	0.0913793
		19.4667	0.0793103
		19.5333	0.0689655
		19.6	0.0586207
		19.6667	0.087931
		19.7333	0.0586207
		19.8	0.101724
		19.8667	0.108621
		19.9333	0.0689655
		20	0.0775862
		20.0667	0.0689655
		20.1333	0.05
		20.2	0.0603448
		20.2667	0.101724
		20.3333	0.0568966
		20.4	0.0689655
		20.4667	0.0793103
		20.5333	0.0810345
		20.6	0.0637931
		20.6667	0.0810345
		20.7333	0.0586207
		20.8	0.0793103
		20.8667	0.05
		20.9333	0.0965517
		21	0.0482759
		21.0667	0.0465517
		21.1333	0.0431034
		21.2	0.0689655
		21.2667	0.0568966
		21.3333	0.0724138
		21.4	0.0568966
		21.4667	0.0741379
		21.5333	0.0758621
		21.6	0.0689655
		21.6667	0.0396552
		21.7333	0.0810345
		21.8	0.0655172
		21.8667	0.0637931
		21.9333	0.087931
		22	0.0741379
		22.0667	0.0431034
		22.1333	0.05
		22.2	0.0775862
		22.2667	0.0586207
		22.3333	0.0534483
		22.4	0.0517241
		22.4667	0.0465517
		22.5333	0.0810345
		22.6	0.0724138
		22.6667	0.0672414
		22.7333	0.0793103
		22.8	0.062069
		22.8667	0.0431034
		22.9333	0.0724138
		23	0.0603448
		23.0667	0.0551724
		23.1333	0.0689655
		23.2	0.0431034
		23.2667	0.0448276
		23.3333	0.0396552
		23.4	0.0517241
		23.4667	0.0465517
		23.5333	0.0344828
		23.6	0.037931
		23.6667	0.0775862
		23.7333	0.0310345
		23.8	0.0448276
		23.8667	0.062069
		23.9333	0.0586207
		24	0.0724138
		24.0667	0.0327586
		24.1333	0.05
		24.2	0.0603448
		24.2667	0.0568966
		24.3333	0.0482759
		24.4	0.0293103
		24.4667	0.0603448
		24.5333	0.0465517
		24.6	0.087931
		24.6667	0.0810345
		24.7333	0.0655172
		24.8	0.0551724
		24.8667	0.122414
		24.9333	0.0568966
		25	0.0603448
		25.0667	0.108621
		25.1333	0.182759
		25.2	0.15
		25.2667	0.181034
		25.3333	0.160345
		25.4	0.218966
		25.4667	0.17069
		25.5333	0.148276
		25.6	0.139655
		25.6667	0.0706897
		25.7333	0.127586
		25.8	0.0724138
		25.8667	0.0637931
		25.9333	0.1
		26	0.0775862
		26.0667	0.0758621
		26.1333	0.101724
		26.2	0.158621
		26.2667	0.303448
		26.3333	0.215517
		26.4	0.255172
		26.4667	0.227586
		26.5333	0.294828
		26.6	0.25
		26.6667	0.213793
		26.7333	0.213793
		26.8	0.146552
		26.8667	0.132759
		26.9333	0.113793
		27	0.146552
		27.0667	0.181034
		27.1333	0.113793
		27.2	0.12931
		27.2667	0.117241
		27.3333	0.127586
		27.4	0.087931
		27.4667	0.0982759
		27.5333	0.108621
		27.6	0.160345
		27.6667	0.184483
		27.7333	0.165517
		27.8	0.12931
		27.8667	0.203448
		27.9333	0.222414
		28	0.217241
		28.0667	0.237931
		28.1333	0.256897
		28.2	0.241379
		28.2667	0.324138
		28.3333	0.365517
		28.4	0.413793
		28.4667	0.332759
		28.5333	0.274138
		28.6	0.318966
		28.6667	0.275862
		28.7333	0.25
		28.8	0.146552
		28.8667	0.234483
		28.9333	0.208621
		29	0.187931
		29.0667	0.198276
		29.1333	0.177586
		29.2	0.156897
		29.2667	0.158621
		29.3333	0.124138
		29.4	0.146552
		29.4667	0.087931
		29.5333	0.12069
		29.6	0.106897
		29.6667	0.108621
		29.7333	0.1
		29.8	0.113793
		29.8667	0.106897
		29.9333	0.0931034
		30	0.0982759
		30.0667	0.0913793
		30.1333	0.105172
		30.2	0.0534483
		30.2667	0.0965517
		30.3333	0.0948276
		30.4	0.0741379
		30.4667	0.0913793
		30.5333	0.0862069
		30.6	0.0758621
		30.6667	0.0810345
		30.7333	0.062069
		30.8	0.113793
		30.8667	0.0655172
		30.9333	0.0603448
		31	0.0810345
		31.0667	0.0603448
		31.1333	0.105172
		31.2	0.0844828
		31.2667	0.05
		31.3333	0.0568966
		31.4	0.087931
		31.4667	0.087931
		31.5333	0.0741379
		31.6	0.101724
		31.6667	0.0913793
		31.7333	0.0655172
		31.8	0.0844828
		31.8667	0.0362069
		31.9333	0.0534483
		32	0.0586207
		32.0667	0.05
		32.1333	0.0586207
		32.2	0.0517241
		32.2667	0.0568966
		32.3333	0.0810345
		32.4	0.0431034
		32.4667	0.0534483
		32.5333	0.062069
		32.6	0.0431034
		32.6667	0.0655172
		32.7333	0.0758621
		32.8	0.0758621
		32.8667	0.0448276
		32.9333	0.0448276
		33	0.062069
		33.0667	0.0534483
		33.1333	0.0931034
		33.2	0.0689655
		33.2667	0.087931
		33.3333	0.0431034
		33.4	0.0551724
		33.4667	0.0827586
		33.5333	0.0637931
		33.6	0.0482759
		33.6667	0.0827586
		33.7333	0.0758621
		33.8	0.062069
		33.8667	0.0534483
		33.9333	0.0655172
		34	0.0793103
		34.0667	0.0568966
		34.1333	0.0672414
		34.2	0.0534483
		34.2667	0.0586207
		34.3333	0.0637931
		34.4	0.0586207
		34.4667	0.0758621
		34.5333	0.0568966
		34.6	0.0689655
		34.6667	0.0551724
		34.7333	0.0672414
		34.8	0.0637931
		34.8667	0.0551724
		34.9333	0.037931
		35	0.0706897
		35.0667	0.05
		35.1333	0.0482759
		35.2	0.0637931
		35.2667	0.101724
		35.3333	0.0637931
		35.4	0.0793103
		35.4667	0.0482759
		35.5333	0.0637931
		35.6	0.0396552
		35.6667	0.0741379
		35.7333	0.0827586
		35.8	0.105172
		35.8667	0.05
		35.9333	0.0672414
		36	0.0586207
		36.0667	0.0293103
		36.1333	0.106897
		36.2	0.0689655
		36.2667	0.113793
		36.3333	0.155172
		36.4	0.196552
		36.4667	0.234483
		36.5333	0.281034
		36.6	0.272414
		36.6667	0.298276
		36.7333	0.262069
		36.8	0.212069
		36.8667	0.317241
		36.9333	0.189655
		37	0.206897
		37.0667	0.139655
		37.1333	0.15
		37.2	0.127586
		37.2667	0.177586
		37.3333	0.15
		37.4	0.087931
		37.4667	0.12069
		37.5333	0.0827586
		37.6	0.0965517
		37.6667	0.0982759
		37.7333	0.182759
		37.8	0.158621
		37.8667	0.174138
		37.9333	0.246552
		38	0.248276
		38.0667	0.184483
		38.1333	0.222414
		38.2	0.272414
		38.2667	0.382759
		38.3333	0.306897
		38.4	0.277586
		38.4667	0.313793
		38.5333	0.301724
		38.6	0.22931
		38.6667	0.282759
		38.7333	0.186207
		38.8	0.186207
		38.8667	0.212069
		38.9333	0.172414
		39	0.232759
		39.0667	0.177586
		39.1333	0.158621
		39.2	0.172414
		39.2667	0.144828
		39.3333	0.158621
		39.4	0.139655
		39.4667	0.136207
		39.5333	0.113793
		39.6	0.0931034
		39.6667	0.122414
		39.7333	0.112069
		39.8	0.124138
		39.8667	0.0948276
		39.9333	0.0655172
		40	0.0793103
		40.0667	0.0775862
		40.1333	0.0793103
		40.2	0.101724
		40.2667	0.0534483
		40.3333	0.0775862
		40.4	0.0810345
		40.4667	0.0448276
		40.5333	0.0810345
		40.6	0.05
		40.6667	0.0810345
		40.7333	0.108621
		40.8	0.087931
		40.8667	0.0568966
		40.9333	0.0655172
		41	0.0465517
		41.0667	0.0517241
		41.1333	0.0586207
		41.2	0.0327586
		41.2667	0.0775862
		41.3333	0.101724
		41.4	0.0844828
		41.4667	0.0482759
		41.5333	0.0689655
		41.6	0.0689655
		41.6667	0.0672414
		41.7333	0.0551724
		41.8	0.0931034
		41.8667	0.05
		41.9333	0.0327586
		42	0.0431034
		42.0667	0.0327586
		42.1333	0.0482759
		42.2	0.0793103
		42.2667	0.0482759
		42.3333	0.05
		42.4	0.0862069
		42.4667	0.0741379
		42.5333	0.062069
		42.6	0.05
		42.6667	0.0448276
		42.7333	0.0413793
		42.8	0.037931
		42.8667	0.05
		42.9333	0.0275862
		43	0.0810345
		43.0667	0.0482759
		43.1333	0.062069
		43.2	0.0344828
		43.2667	0.0706897
		43.3333	0.037931
		43.4	0.0396552
		43.4667	0.0482759
		43.5333	0.0224138
		43.6	0.0482759
		43.6667	0.0310345
		43.7333	0.05
		43.8	0.062069
		43.8667	0.05
		43.9333	0.0706897
		44	0.0672414
		44.0667	0.0258621
		44.1333	0.0396552
		44.2	0.0258621
		44.2667	0.0413793
		44.3333	0.0362069
		44.4	0.0327586
		44.4667	0.0396552
		44.5333	0.0327586
		44.6	0.0689655
		44.6667	0.0465517
		44.7333	0.0431034
		44.8	0.062069
		44.8667	0.0413793
		44.9333	0.0724138
		45	0.062069
		45.0667	0.0465517
		45.1333	0.0258621
		45.2	0.0568966
		45.2667	0.0637931
		45.3333	0.0724138
		45.4	0.0568966
		45.4667	0.0448276
		45.5333	0.037931
		45.6	0.0534483
		45.6667	0.0482759
		45.7333	0.0448276
		45.8	0.0327586
		45.8667	0.05
		45.9333	0.0431034
		46	0.0482759
		46.0667	0.0568966
		46.1333	0.0534483
		46.2	0.0741379
		46.2667	0.0827586
		46.3333	0.0586207
		46.4	0.0844828
		46.4667	0.105172
		46.5333	0.0982759
		46.6	0.105172
		46.6667	0.115517
		46.7333	0.182759
		46.8	0.12069
		46.8667	0.168966
		46.9333	0.141379
		47	0.165517
		47.0667	0.106897
		47.1333	0.0931034
		47.2	0.117241
		47.2667	0.0672414
		47.3333	0.0551724
		47.4	0.113793
		47.4667	0.110345
		47.5333	0.108621
		47.6	0.0534483
		47.6667	0.108621
		47.7333	0.0810345
		47.8	0.0810345
		47.8667	0.0706897
		47.9333	0.0741379
		48	0.0689655
		48.0667	0.0706897
		48.1333	0.0948276
		48.2	0.174138
		48.2667	0.196552
		48.3333	0.165517
		48.4	0.262069
		48.4667	0.212069
		48.5333	0.201724
		48.6	0.175862
		48.6667	0.239655
		48.7333	0.246552
		48.8	0.287931
		48.8667	0.289655
		48.9333	0.222414
		49	0.22931
		49.0667	0.286207
		49.1333	0.212069
		49.2	0.165517
		49.2667	0.205172
		49.3333	0.139655
		49.4	0.196552
		49.4667	0.144828
		49.5333	0.225862
		49.6	0.141379
		49.6667	0.167241
		49.7333	0.175862
		49.8	0.12931
		49.8667	0.118966
		49.9333	0.144828
		50	0.139655
		50.0667	0.0844828
		50.1333	0.106897
		50.2	0.0637931
		50.2667	0.0844828
		50.3333	0.0913793
		50.4	0.143103
		50.4667	0.0793103
		50.5333	0.112069
		50.6	0.0896552
		50.6667	0.137931
		50.7333	0.0758621
		50.8	0.0758621
		50.8667	0.0724138
		50.9333	0.0913793
		51	0.0724138
		51.0667	0.0672414
		51.1333	0.0517241
		51.2	0.0517241
		51.2667	0.0741379
		51.3333	0.0758621
		51.4	0.0534483
		51.4667	0.05
		51.5333	0.0758621
		51.6	0.0637931
		51.6667	0.0741379
		51.7333	0.0758621
		51.8	0.0706897
		51.8667	0.0517241
		51.9333	0.037931
		52	0.0413793
		52.0667	0.062069
		52.1333	0.0448276
		52.2	0.0482759
		52.2667	0.0327586
		52.3333	0.0810345
		52.4	0.0586207
		52.4667	0.0362069
		52.5333	0.0551724
		52.6	0.0551724
		52.6667	0.0448276
		52.7333	0.0517241
		52.8	0.0275862
		52.8667	0.0706897
		52.9333	0.0758621
		53	0.0586207
		53.0667	0.0637931
		53.1333	0.037931
		53.2	0.0586207
		53.2667	0.0586207
		53.3333	0.0689655
		53.4	0.0896552
		53.4667	0.0275862
		53.5333	0.0465517
		53.6	0.05
		53.6667	0.0551724
		53.7333	0.0689655
		53.8	0.0586207
		53.8667	0.0482759
		53.9333	0.0465517
		54	0.0482759
		54.0667	0.0396552
		54.1333	0.0603448
		54.2	0.0396552
		54.2667	0.0275862
		54.3333	0.0758621
		54.4	0.0448276
		54.4667	0.0448276
		54.5333	0.05
		54.6	0.0362069
		54.6667	0.0431034
		54.7333	0.0310345
		54.8	0.0758621
		54.8667	0.0431034
		54.9333	0.0413793
		55	0.0448276
		55.0667	0.0586207
		55.1333	0.0344828
		55.2	0.062069
		55.2667	0.0413793
		55.3333	0.0758621
		55.4	0.0603448
		55.4667	0.0793103
		55.5333	0.037931
		55.6	0.0551724
		55.6667	0.0344828
		55.7333	0.0689655
		55.8	0.0551724
		55.8667	0.087931
		55.9333	0.0637931
		56	0.0396552
		56.0667	0.0862069
		56.1333	0.0413793
		56.2	0.0758621
		56.2667	0.0224138
		56.3333	0.0568966
		56.4	0.0310345
		56.4667	0.0517241
		56.5333	0.0413793
		56.6	0.0689655
		56.6667	0.0534483
		56.7333	0.0413793
		56.8	0.0396552
		56.8667	0.0448276
		56.9333	0.0413793
		57	0.0517241
		57.0667	0.0482759
		57.1333	0.0724138
		57.2	0.0482759
		57.2667	0.0431034
		57.3333	0.0396552
		57.4	0.0551724
		57.4667	0.0517241
		57.5333	0.0724138
		57.6	0.0482759
		57.6667	0.0655172
		57.7333	0.0689655
		57.8	0.0965517
		57.8667	0.0551724
		57.9333	0.0586207
		58	0.0413793
		58.0667	0.0758621
		58.1333	0.0793103
		58.2	0.113793
		58.2667	0.156897
		58.3333	0.144828
		58.4	0.17931
		58.4667	0.148276
		58.5333	0.256897
		58.6	0.212069
		58.6667	0.158621
		58.7333	0.160345
		58.8	0.0827586
		58.8667	0.158621
		58.9333	0.0896552
		59	0.136207
		59.0667	0.0775862
		59.1333	0.0862069
		59.2	0.0551724
		59.2667	0.118966
		59.3333	0.0982759
		59.4	0.0758621
		59.4667	0.1
		59.5333	0.0793103
		59.6	0.0827586
		59.6667	0.0724138
		59.7333	0.132759
		59.8	0.141379
		59.8667	0.134483
		59.9333	0.113793
		60	0.167241
		60.0667	0.52931
		60.1333	0.239655
		60.2	0.272414
		60.2667	0.289655
		60.3333	0.227586
		60.4	0.205172
		60.4667	0.165517
		60.5333	0.181034
		60.6	0.206897
		60.6667	0.165517
		60.7333	0.153448
		60.8	0.136207
		60.8667	0.137931
		60.9333	0.0913793
		61	0.134483
		61.0667	0.0982759
		61.1333	0.12931
		61.2	0.0982759
		61.2667	0.131034
		61.3333	0.156897
		61.4	0.0741379
		61.4667	0.0827586
		61.5333	0.0741379
		61.6	0.112069
		61.6667	0.113793
		61.7333	0.117241
		61.8	0.0982759
		61.8667	0.0741379
		61.9333	0.0965517
		62	0.0931034
		62.0667	0.0775862
		62.1333	0.118966
		62.2	0.0741379
		62.2667	0.0586207
		62.3333	0.0672414
		62.4	0.0793103
		62.4667	0.0741379
		62.5333	0.0568966
		62.6	0.0655172
		62.6667	0.0758621
		62.7333	0.0689655
		62.8	0.113793
		62.8667	0.0844828
		62.9333	0.0672414
		63	0.0362069
		63.0667	0.0551724
		63.1333	0.0775862
		63.2	0.0741379
		63.2667	0.0465517
		63.3333	0.0706897
		63.4	0.0568966
		63.4667	0.0689655
		63.5333	0.062069
		63.6	0.0551724
		63.6667	0.0827586
		63.7333	0.0741379
		63.8	0.0689655
		63.8667	0.0724138
		63.9333	0.0482759
		64	0.0655172
		64.0667	0.0517241
		64.1333	0.05
		64.2	0.0758621
		64.2667	0.0534483
		64.3333	0.0534483
		64.4	0.0465517
		64.4667	0.0724138
		64.5333	0.0965517
		64.6	0.0689655
		64.6667	0.0741379
		64.7333	0.101724
		64.8	0.0534483
		64.8667	0.0896552
		64.9333	0.0672414
		65	0.0586207
		65.0667	0.0862069
		65.1333	0.0982759
		65.2	0.0465517
		65.2667	0.0189655
		65.3333	0.0568966
		65.4	0.0793103
		65.4667	0.0586207
		65.5333	0.0517241
		65.6	0.0568966
		65.6667	0.0689655
		65.7333	0.0568966
		65.8	0.0655172
		65.8667	0.0775862
		65.9333	0.0741379
		66	0.0741379
		66.0667	0.0655172
		66.1333	0.0965517
		66.2	0.0586207
		66.2667	0.112069
		66.3333	0.0793103
		66.4	0.117241
		66.4667	0.0775862
		66.5333	0.106897
		66.6	0.0224138
		66.6667	0.0586207
		66.7333	0.0862069
		66.8	0.0482759
		66.8667	0.0586207
		66.9333	0.0517241
		67	0.0568966
		67.0667	0.0586207
		67.1333	0.037931
		67.2	0.0724138
		67.2667	0.0551724
		67.3333	0.0724138
		67.4	0.05
		67.4667	0.0655172
		67.5333	0.0741379
		67.6	0.0568966
		67.6667	0.0551724
		67.7333	0.0672414
		67.8	0.0448276
		67.8667	0.0689655
		67.9333	0.0724138
		68	0.0465517
		68.0667	0.0465517
		68.1333	0.0603448
		68.2	0.0810345
		68.2667	0.0465517
		68.3333	0.0310345
		68.4	0.0465517
		68.4667	0.0482759
		68.5333	0.0706897
		68.6	0.0637931
		68.6667	0.0586207
		68.7333	0.0793103
		68.8	0.0724138
		68.8667	0.0689655
		68.9333	0.0810345
		69	0.0586207
		69.0667	0.0396552
		69.1333	0.0706897
		69.2	0.0655172
		69.2667	0.0465517
		69.3333	0.0724138
		69.4	0.0517241
		69.4667	0.0448276
		69.5333	0.0810345
		69.6	0.0293103
		69.6667	0.0586207
		69.7333	0.0310345
		69.8	0.0603448
		69.8667	0.0637931
		69.9333	0.0482759
		70	0.0603448
		70.0667	0.0431034
		70.1333	0.0465517
		70.2	0.0327586
		70.2667	0.0275862
		70.3333	0.0568966
		70.4	0.0293103
		70.4667	0.0448276
		70.5333	0.0344828
		70.6	0.0344828
		70.6667	0.0534483
		70.7333	0.0637931
		70.8	0.0586207
		70.8667	0.0431034
		70.9333	0.0396552
		71	0.0396552
		71.0667	0.0448276
		71.1333	0.0431034
		71.2	0.0275862
		71.2667	0.0413793
		71.3333	0.0431034
		71.4	0.0465517
		71.4667	0.0448276
		71.5333	0.05
		71.6	0.0741379
		71.6667	0.0741379
		71.7333	0.0568966
		71.8	0.0724138
		71.8667	0.0931034
		71.9333	0.0965517
		72	0.0931034
		72.0667	0.131034
		72.1333	0.203448
		72.2	0.208621
		72.2667	0.267241
		72.3333	0.155172
		72.4	0.191379
		72.4667	0.15
		72.5333	0.0965517
		72.6	0.15
		72.6667	0.112069
		72.7333	0.103448
		72.8	0.0706897
		72.8667	0.148276
		72.9333	0.087931
		73	0.103448
		73.0667	0.144828
		73.1333	0.115517
		73.2	0.1
		73.2667	0.062069
		73.3333	0.117241
		73.4	0.112069
		73.4667	0.144828
		73.5333	0.156897
		73.6	0.193103
		73.6667	0.22069
		73.7333	0.224138
		73.8	0.282759
		73.8667	0.289655
		73.9333	0.275862
		74	0.322414
		74.0667	0.282759
		74.1333	0.327586
		74.2	0.284483
		74.2667	0.35
		74.3333	0.334483
		74.4	0.331034
		74.4667	0.4
		74.5333	0.282759
		74.6	0.231034
		74.6667	0.310345
		74.7333	0.22931
		74.8	0.205172
		74.8667	0.239655
		74.9333	0.172414
		75	0.22931
		75.0667	0.136207
		75.1333	0.12931
		75.2	0.165517
		75.2667	0.167241
		75.3333	0.134483
		75.4	0.110345
		75.4667	0.139655
		75.5333	0.0862069
		75.6	0.137931
		75.6667	0.108621
		75.7333	0.0844828
		75.8	0.118966
		75.8667	0.0741379
		75.9333	0.0689655
		76	0.087931
		76.0667	0.118966
		76.1333	0.0706897
		76.2	0.0931034
		76.2667	0.0965517
		76.3333	0.0413793
		76.4	0.0741379
		76.4667	0.0603448
		76.5333	0.0517241
		76.6	0.05
		76.6667	0.0741379
		76.7333	0.0741379
		76.8	0.037931
		76.8667	0.0413793
		76.9333	0.0672414
		77	0.0896552
		77.0667	0.0482759
		77.1333	0.0706897
		77.2	0.0517241
		77.2667	0.0431034
		77.3333	0.0586207
		77.4	0.0724138
		77.4667	0.0465517
		77.5333	0.0396552
		77.6	0.0465517
		77.6667	0.0362069
		77.7333	0.0517241
		77.8	0.0224138
		77.8667	0.0482759
		77.9333	0.0362069
		78	0.0413793
		78.0667	0.0241379
		78.1333	0.0448276
		78.2	0.0431034
		78.2667	0.0275862
		78.3333	0.037931
		78.4	0.0534483
		78.4667	0.0344828
		78.5333	0.0396552
		78.6	0.0482759
		78.6667	0.0431034
		78.7333	0.0827586
		78.8	0.0396552
		78.8667	0.0344828
		78.9333	0.0465517
		79	0.062069
		79.0667	0.0810345
		79.1333	0.0534483
		79.2	0.0758621
		79.2667	0.0362069
		79.3333	0.0534483
		79.4	0.0896552
		79.4667	0.0551724
		79.5333	0.0724138
		79.6	0.0603448
		79.6667	0.0517241
		79.7333	0.0706897
		79.8	0.0465517
		79.8667	0.05
		79.9333	0.0413793
		80	0.0431034
		80.0667	0.0517241
		80.1333	0.0413793
		80.2	0.0413793
		80.2667	0.0396552
		80.3333	0.0327586
		80.4	0.0293103
		80.4667	0.0517241
		80.5333	0.0568966
		80.6	0.0534483
		80.6667	0.0706897
		80.7333	0.062069
		80.8	0.0517241
		80.8667	0.0396552
		80.9333	0.0586207
		81	0.0396552
		81.0667	0.0775862
		81.1333	0.0413793
		81.2	0.0586207
		81.2667	0.0413793
		81.3333	0.0465517
		81.4	0.0482759
		81.4667	0.0448276
		81.5333	0.0603448
		81.6	0.0327586
		81.6667	0.0586207
		81.7333	0.0241379
		81.8	0.0551724
		81.8667	0.0551724
		81.9333	0.0448276
		82	0.0310345
		82.0667	0.0534483
		82.1333	0.0741379
		82.2	0.0551724
		82.2667	0.0189655
		82.3333	0.0517241
		82.4	0.0706897
		82.4667	0.0310345
		82.5333	0.0431034
		82.6	0.0706897
		82.6667	0.0965517
		82.7333	0.0689655
		82.8	0.0603448
		82.8667	0.0310345
		82.9333	0.0655172
		83	0.108621
		83.0667	0.0724138
		83.1333	0.0724138
		83.2	0.0482759
		83.2667	0.0482759
		83.3333	0.0982759
		83.4	0.1
		83.4667	0.168966
		83.5333	0.134483
		83.6	0.15
		83.6667	0.217241
		83.7333	0.205172
		83.8	0.277586
		83.8667	0.224138
		83.9333	0.25
		84	0.160345
		84.0667	0.177586
		84.1333	0.110345
		84.2	0.15
		84.2667	0.0931034
		84.3333	0.139655
		84.4	0.0793103
		84.4667	0.124138
		84.5333	0.0948276
		84.6	0.151724
		84.6667	0.155172
		84.7333	0.151724
		84.8	0.156897
		84.8667	0.131034
		84.9333	0.167241
		85	0.17069
		85.0667	0.158621
		85.1333	0.182759
		85.2	0.205172
		85.2667	0.187931
		85.3333	0.206897
		85.4	0.310345
		85.4667	0.27931
		85.5333	0.382759
		85.6	0.4
		85.6667	0.313793
		85.7333	0.358621
		85.8	0.410345
		85.8667	0.386207
		85.9333	0.37931
		86	0.305172
		86.0667	0.293103
		86.1333	0.337931
		86.2	0.27931
		86.2667	0.267241
		86.3333	0.203448
		86.4	0.265517
		86.4667	0.205172
		86.5333	0.139655
		86.6	0.212069
		86.6667	0.163793
		86.7333	0.118966
		86.8	0.151724
		86.8667	0.113793
		86.9333	0.112069
		87	0.12069
		87.0667	0.103448
		87.1333	0.112069
		87.2	0.0637931
		87.2667	0.0724138
		87.3333	0.0896552
		87.4	0.0844828
		87.4667	0.062069
		87.5333	0.113793
		87.6	0.087931
		87.6667	0.0758621
		87.7333	0.12069
		87.8	0.0551724
		87.8667	0.0655172
		87.9333	0.0844828
		88	0.0586207
		88.0667	0.0844828
		88.1333	0.0568966
		88.2	0.0568966
		88.2667	0.0534483
		88.3333	0.0741379
		88.4	0.105172
		88.4667	0.0534483
		88.5333	0.0568966
		88.6	0.0413793
		88.6667	0.0413793
		88.7333	0.0724138
		88.8	0.0793103
		88.8667	0.0637931
		88.9333	0.0862069
		89	0.062069
		89.0667	0.0344828
		89.1333	0.0310345
		89.2	0.0672414
		89.2667	0.0517241
		89.3333	0.0448276
		89.4	0.0603448
		89.4667	0.0706897
		89.5333	0.0655172
		89.6	0.0465517
		89.6667	0.0448276
		89.7333	0.0293103
		89.8	0.0741379
		89.8667	0.0741379
		89.9333	0.0672414
		90	0.087931
		90.0667	0.062069
		90.1333	0.0413793
		90.2	0.05
		90.2667	0.05
		90.3333	0.0706897
		90.4	0.0586207
		90.4667	0.0482759
		90.5333	0.0241379
		90.6	0.0224138
		90.6667	0.0655172
		90.7333	0.0344828
		90.8	0.0568966
		90.8667	0.037931
		90.9333	0.0586207
		91	0.0362069
		91.0667	0.0362069
		91.1333	0.0482759
		91.2	0.0431034
		91.2667	0.0189655
		91.3333	0.0655172
		91.4	0.0431034
		91.4667	0.0482759
		91.5333	0.0517241
		91.6	0.05
		91.6667	0.0775862
		91.7333	0.0482759
		91.8	0.0724138
		91.8667	0.0310345
		91.9333	0.05
		92	0.0534483
		92.0667	0.0586207
		92.1333	0.0413793
		92.2	0.0741379
		92.2667	0.0551724
		92.3333	0.0344828
		92.4	0.05
		92.4667	0.062069
		92.5333	0.0465517
		92.6	0.0534483
		92.6667	0.0758621
		92.7333	0.0482759
		92.8	0.0603448
		92.8667	0.0586207
		92.9333	0.05
		93	0.087931
		93.0667	0.0534483
		93.1333	0.0327586
		93.2	0.0465517
		93.2667	0.05
		93.3333	0.0448276
		93.4	0.0793103
		93.4667	0.0603448
		93.5333	0.0689655
		93.6	0.0534483
		93.6667	0.0672414
		93.7333	0.0637931
		93.8	0.0706897
		93.8667	0.12931
		93.9333	0.105172
		94	0.105172
		94.0667	0.137931
		94.1333	0.187931
		94.2	0.17931
		94.2667	0.246552
		94.3333	0.194828
		94.4	0.255172
		94.4667	0.267241
		94.5333	0.231034
		94.6	0.231034
		94.6667	0.224138
		94.7333	0.272414
		94.8	0.181034
		94.8667	0.210345
		94.9333	0.174138
		95	0.181034
		95.0667	0.134483
		95.1333	0.198276
		95.2	0.196552
		95.2667	0.141379
		95.3333	0.168966
		95.4	0.198276
		95.4667	0.153448
		95.5333	0.137931
		95.6	0.124138
		95.6667	0.155172
		95.7333	0.12931
		95.8	0.194828
		95.8667	0.198276
		95.9333	0.103448
		96	0.175862
		96.0667	0.186207
		96.1333	0.167241
		96.2	0.165517
		96.2667	0.158621
		96.3333	0.101724
		96.4	0.0965517
		96.4667	0.113793
		96.5333	0.105172
		96.6	0.227586
		96.6667	0.177586
		96.7333	0.17931
		96.8	0.246552
		96.8667	0.181034
		96.9333	0.305172
		97	0.289655
		97.0667	0.32069
		97.1333	0.308621
		97.2	0.344828
		97.2667	0.35
		97.3333	0.289655
		97.4	0.446552
		97.4667	0.339655
		97.5333	0.363793
		97.6	0.243103
		97.6667	0.246552
		97.7333	0.258621
		97.8	0.215517
		97.8667	0.218966
		97.9333	0.243103
		98	0.251724
		98.0667	0.158621
		98.1333	0.237931
		98.2	0.213793
		98.2667	0.168966
		98.3333	0.246552
		98.4	0.12069
		98.4667	0.239655
		98.5333	0.215517
		98.6	0.12931
		98.6667	0.132759
		98.7333	0.158621
		98.8	0.148276
		98.8667	0.12069
		98.9333	0.137931
		99	0.143103
		99.0667	0.155172
		99.1333	0.108621
		99.2	0.112069
		99.2667	0.122414
		99.3333	0.0672414
		99.4	0.108621
		99.4667	0.101724
		99.5333	0.103448
		99.6	0.0568966
		99.6667	0.0534483
		99.7333	0.0844828
		99.8	0.0724138
		99.8667	0.0482759
		99.9333	0.0913793
		100	0.0724138
		100.067	0.0551724
		100.133	0.0896552
		100.2	0.0896552
		100.267	0.0534483
		100.333	0.0568966
		100.4	0.0655172
		100.467	0.0724138
		100.533	0.0672414
		100.6	0.0586207
		100.667	0.0827586
		100.733	0.0724138
		100.8	0.0724138
		100.867	0.0706897
		100.933	0.0534483
		101	0.05
		101.067	0.0586207
		101.133	0.0482759
		101.2	0.05
		101.267	0.0396552
		101.333	0.0534483
		101.4	0.0551724
		101.467	0.0275862
		101.533	0.0706897
		101.6	0.0775862
		101.667	0.062069
		101.733	0.05
		101.8	0.05
		101.867	0.0293103
		101.933	0.0655172
		102	0.0362069
		102.067	0.0362069
		102.133	0.0534483
		102.2	0.0517241
		102.267	0.0551724
		102.333	0.0482759
		102.4	0.05
		102.467	0.0448276
		102.533	0.0534483
		102.6	0.0637931
		102.667	0.0465517
		102.733	0.0586207
		102.8	0.0310345
		102.867	0.062069
		102.933	0.0637931
		103	0.0517241
		103.067	0.0689655
		103.133	0.0482759
		103.2	0.0637931
		103.267	0.0465517
		103.333	0.037931
		103.4	0.0344828
		103.467	0.0689655
		103.533	0.062069
		103.6	0.0482759
		103.667	0.0431034
		103.733	0.0465517
		103.8	0.037931
		103.867	0.0258621
		103.933	0.05
		104	0.0327586
		104.067	0.0465517
		104.133	0.0465517
		104.2	0.0655172
		104.267	0.05
		104.333	0.0431034
		104.4	0.0448276
		104.467	0.0551724
		104.533	0.0568966
		104.6	0.0431034
		104.667	0.0603448
		104.733	0.0758621
		104.8	0.0913793
		104.867	0.0396552
		104.933	0.0551724
		105	0.0689655
		105.067	0.0517241
		105.133	0.0965517
		105.2	0.125862
		105.267	0.112069
		105.333	0.12931
		105.4	0.132759
		105.467	0.189655
		105.533	0.153448
		105.6	0.239655
		105.667	0.201724
		105.733	0.217241
		105.8	0.272414
		105.867	0.186207
		105.933	0.213793
		106	0.144828
		106.067	0.168966
		106.133	0.175862
		106.2	0.187931
		106.267	0.162069
		106.333	0.108621
		106.4	0.127586
		106.467	0.186207
		106.533	0.177586
		106.6	0.146552
		106.667	0.127586
		106.733	0.172414
		106.8	0.148276
		106.867	0.175862
		106.933	0.156897
		107	0.172414
		107.067	0.132759
		107.133	0.127586
		107.2	0.224138
		107.267	0.217241
		107.333	0.237931
		107.4	0.27069
		107.467	0.310345
		107.533	0.296552
		107.6	0.336207
		107.667	0.344828
		107.733	0.334483
		107.8	0.363793
		107.867	0.360345
		107.933	0.396552
		108	0.35
		108.067	0.343103
		108.133	0.281034
		108.2	0.331034
		108.267	0.256897
		108.333	0.181034
		108.4	0.201724
		108.467	0.213793
		108.533	0.155172
		108.6	0.251724
		108.667	0.224138
		108.733	0.224138
		108.8	0.17069
		108.867	0.175862
		108.933	0.186207
		109	0.124138
		109.067	0.184483
		109.133	0.168966
		109.2	0.198276
		109.267	0.153448
		109.333	0.158621
		109.4	0.132759
		109.467	0.115517
		109.533	0.189655
		109.6	0.168966
		109.667	0.208621
		109.733	0.160345
		109.8	0.12069
		109.867	0.0827586
		109.933	0.165517
		110	0.118966
		110.067	0.0689655
		110.133	0.172414
		110.2	0.0982759
		110.267	0.108621
		110.333	0.134483
		110.4	0.110345
		110.467	0.103448
		110.533	0.134483
		110.6	0.0706897
		110.667	0.113793
		110.733	0.0827586
		110.8	0.0931034
		110.867	0.0982759
		110.933	0.0775862
		111	0.101724
		111.067	0.0810345
		111.133	0.0793103
		111.2	0.0775862
		111.267	0.0465517
		111.333	0.0568966
		111.4	0.0758621
		111.467	0.0534483
		111.533	0.062069
		111.6	0.0896552
		111.667	0.0655172
		111.733	0.0672414
		111.8	0.0913793
		111.867	0.0982759
		111.933	0.0758621
		112	0.0534483
		112.067	0.0603448
		112.133	0.0517241
		112.2	0.0827586
		112.267	0.0793103
		112.333	0.101724
		112.4	0.0310345
		112.467	0.0724138
		112.533	0.0672414
		112.6	0.0482759
		112.667	0.0655172
		112.733	0.0672414
		112.8	0.0655172
		112.867	0.0517241
		112.933	0.0362069
		113	0.0482759
		113.067	0.0206897
		113.133	0.0689655
		113.2	0.0465517
		113.267	0.0275862
		113.333	0.0431034
		113.4	0.037931
		113.467	0.0568966
		113.533	0.0551724
		113.6	0.0275862
		113.667	0.0465517
		113.733	0.0724138
		113.8	0.0465517
		113.867	0.0637931
		113.933	0.05
		114	0.0482759
		114.067	0.0637931
		114.133	0.0327586
		114.2	0.0724138
		114.267	0.0310345
		114.333	0.0206897
		114.4	0.0586207
		114.467	0.0672414
		114.533	0.0534483
		114.6	0.0913793
		114.667	0.0655172
		114.733	0.0775862
		114.8	0.0706897
		114.867	0.0689655
		114.933	0.0362069
		115	0.0482759
		115.067	0.0568966
		115.133	0.122414
		115.2	0.106897
		115.267	0.144828
		115.333	0.143103
		115.4	0.225862
		115.467	0.217241
		115.533	0.262069
		115.6	0.231034
		115.667	0.284483
		115.733	0.227586
		115.8	0.208621
		115.867	0.208621
		115.933	0.22931
		116	0.160345
		116.067	0.17069
		116.133	0.182759
		116.2	0.0982759
		116.267	0.136207
		116.333	0.127586
		116.4	0.155172
		116.467	0.118966
		116.533	0.087931
		116.6	0.0965517
		116.667	0.139655
		116.733	0.087931
		116.8	0.0844828
		116.867	0.148276
		116.933	0.062069
		117	0.106897
		117.067	0.167241
		117.133	0.186207
		117.2	0.275862
		117.267	0.291379
		117.333	0.275862
		117.4	0.294828
		117.467	0.417241
		117.533	0.312069
		117.6	0.35
		117.667	0.262069
		117.733	0.210345
		117.8	0.234483
		117.867	0.139655
		117.933	0.146552
		118	0.205172
		118.067	0.246552
		118.133	0.160345
		118.2	0.237931
		118.267	0.213793
		118.333	0.237931
		118.4	0.332759
		118.467	0.272414
		118.533	0.401724
		118.6	0.351724
		118.667	0.387931
		118.733	0.363793
		118.8	0.35
		118.867	0.412069
		118.933	0.396552
		119	0.322414
		119.067	0.313793
		119.133	0.344828
		119.2	0.332759
		119.267	0.358621
		119.333	0.256897
		119.4	0.339655
		119.467	0.265517
		119.533	0.351724
		119.6	0.310345
		119.667	0.317241
		119.733	0.27069
		119.8	0.25
		119.867	0.310345
		119.933	0.222414
		120	0.215517
		120.067	0.434483
		120.133	0.146552
		120.2	0.194828
		120.267	0.137931
		120.334	0.225862
		120.4	0.186207
		120.467	0.163793
		120.534	0.137931
		120.601	0.143103
		120.667	0.108621
		120.734	0.17069
		120.801	0.124138
		120.868	0.134483
		120.934	0.160345
		121.001	0.108621
		121.068	0.165517
		121.135	0.062069
		121.201	0.131034
		121.268	0.12931
		121.335	0.110345
		121.402	0.137931
		121.468	0.1
		121.535	0.0896552
		121.602	0.122414
		121.669	0.0741379
		121.735	0.110345
		121.802	0.087931
		121.869	0.0896552
		121.935	0.0775862
		122.002	0.106897
		122.069	0.0655172
		122.136	0.118966
		122.202	0.062069
		122.269	0.0827586
		122.336	0.0965517
		122.403	0.0913793
		122.469	0.105172
		122.536	0.139655
		122.603	0.0931034
		122.67	0.0689655
		122.736	0.125862
		122.803	0.1
		122.87	0.0672414
		122.937	0.0775862
		123.003	0.0724138
		123.07	0.0689655
		123.137	0.101724
		123.204	0.0896552
		123.27	0.0672414
		123.337	0.0672414
		123.404	0.115517
		123.471	0.0706897
		123.537	0.0689655
		123.604	0.0534483
		123.671	0.112069
		123.737	0.0568966
		123.804	0.0758621
		123.871	0.0862069
		123.938	0.0689655
		124.004	0.0637931
		124.071	0.0741379
		124.138	0.0534483
		124.205	0.0862069
		124.271	0.0482759
		124.338	0.0689655
		124.405	0.0413793
		124.472	0.0637931
		124.538	0.0482759
		124.605	0.0741379
		124.672	0.0655172
		124.739	0.0586207
		124.805	0.0637931
		124.872	0.0396552
		124.939	0.0741379
		125.006	0.1
		125.072	0.0793103
		125.139	0.0517241
		125.206	0.0413793
		125.273	0.0655172
		125.339	0.0637931
		125.406	0.0741379
		125.473	0.0586207
		125.539	0.0534483
		125.606	0.1
		125.673	0.0517241
		125.74	0.0896552
		125.806	0.0862069
		125.873	0.0948276
		125.94	0.0637931
		126.007	0.0672414
		126.073	0.0758621
		126.14	0.112069
		126.207	0.0672414
		126.274	0.0448276
		126.34	0.0913793
		126.407	0.0568966
		126.474	0.062069
		126.541	0.0896552
		126.607	0.0741379
		126.674	0.106897
		126.741	0.12931
		126.808	0.132759
		126.874	0.146552
		126.941	0.143103
		127.008	0.118966
		127.075	0.155172
		127.141	0.137931
		127.208	0.146552
		127.275	0.205172
		127.341	0.153448
		127.408	0.246552
		127.475	0.193103
		127.542	0.265517
		127.608	0.239655
		127.675	0.218966
		127.742	0.213793
		127.809	0.225862
		127.875	0.201724
		127.942	0.181034
		128.009	0.198276
		128.076	0.163793
		128.142	0.177586
		128.209	0.156897
		128.276	0.105172
		128.343	0.122414
		128.409	0.122414
		128.476	0.153448
		128.543	0.132759
		128.61	0.2
		128.676	0.136207
		128.743	0.148276
		128.81	0.186207
		128.877	0.155172
		128.943	0.127586
		129.01	0.187931
		129.077	0.196552
		129.143	0.236207
		129.21	0.277586
		129.277	0.253448
		129.344	0.318966
		129.41	0.32069
		129.477	0.406897
		129.544	0.315517
		129.611	0.317241
		129.677	0.387931
		129.744	0.224138
		129.811	0.225862
		129.878	0.236207
		129.944	0.251724
		130.011	0.186207
		130.078	0.258621
		130.145	0.213793
		130.211	0.134483
		130.278	0.175862
		130.345	0.12931
		130.412	0.17069
		130.478	0.181034
		130.545	0.168966
		130.612	0.212069
		130.679	0.234483
		130.745	0.163793
		130.812	0.177586
		130.879	0.227586
		130.945	0.146552
		131.012	0.155172
		131.079	0.153448
		131.146	0.167241
		131.212	0.139655
		131.279	0.141379
		131.346	0.0810345
		131.413	0.106897
		131.479	0.148276
		131.546	0.134483
		131.613	0.12069
		131.68	0.153448
		131.746	0.146552
		131.813	0.113793
		131.88	0.117241
		131.947	0.101724
		132.013	0.1
		132.08	0.17069
		132.147	0.0482759
		132.214	0.106897
		132.28	0.113793
		132.347	0.0672414
		132.414	0.0827586
		132.481	0.05
		132.547	0.117241
		132.614	0.0741379
		132.681	0.0775862
		132.747	0.0724138
		132.814	0.0758621
		132.881	0.0741379
		132.948	0.0931034
		133.014	0.103448
		133.081	0.0948276
		133.148	0.0965517
		133.215	0.0758621
		133.281	0.1
[truncated: 1,201 more rows]

## Sheet: fig1.q
	time	mean	SEM
	-5.93296	0.146703	0.0725749
	-5.86592	0.152078	0.0723755
	-5.79888	0.126238	0.0889354
	-5.73184	0.124593	0.0592001
	-5.6648	0.141695	0.0552358
	-5.59777	0.112817	0.0741326
	-5.53073	0.143613	0.0791777
	-5.46369	0.147832	0.0849087
	-5.39665	0.122933	0.0722658
	-5.32961	0.119977	0.0659978
	-5.26257	0.110246	0.0812113
	-5.19553	0.120948	0.0714769
	-5.12849	0.112428	0.0612557
	-5.06145	0.135478	0.061336
	-4.99441	0.157771	0.0752425
	-4.92737	0.124732	0.0913726
	-4.86034	0.14401	0.0711833
	-4.7933	0.144799	0.0665128
	-4.72626	0.13025	0.0843687
	-4.65922	0.13997	0.0804465
	-4.59218	0.126277	0.0944138
	-4.52514	0.121142	0.0832563
	-4.4581	0.13745	0.0897494
	-4.39106	0.15979	0.113115
	-4.32402	0.140186	0.111049
	-4.25698	0.140363	0.120324
	-4.18994	0.118977	0.0867403
	-4.12291	0.156338	0.106118
	-4.05587	0.146432	0.0961253
	-3.98883	0.143392	0.0963091
	-3.92179	0.126442	0.083636
	-3.85475	0.164125	0.121779
	-3.78771	0.153281	0.112164
	-3.72067	0.150956	0.11995
	-3.65363	0.153269	0.122325
	-3.58659	0.188078	0.139994
	-3.51955	0.19385	0.160513
	-3.45251	0.175794	0.153818
	-3.38547	0.179626	0.182147
	-3.31844	0.180774	0.173473
	-3.2514	0.179312	0.200024
	-3.18436	0.206785	0.19403
	-3.11732	0.170928	0.167726
	-3.05028	0.181669	0.16212
	-2.98324	0.161305	0.12196
	-2.9162	0.18077	0.134993
	-2.84916	0.181302	0.128344
	-2.78212	0.20115	0.146319
	-2.71508	0.139744	0.108293
	-2.64804	0.179454	0.131496
	-2.58101	0.168	0.122293
	-2.51397	0.197508	0.149024
	-2.44693	0.207789	0.141874
	-2.37989	0.167925	0.119514
	-2.31285	0.17896	0.144571
	-2.24581	0.171216	0.178138
	-2.17877	0.188368	0.151147
	-2.11173	0.186382	0.131561
	-2.04469	0.184253	0.114141
	-1.97765	0.158433	0.118358
	-1.91061	0.194426	0.142994
	-1.84358	0.198117	0.142566
	-1.77654	0.202328	0.150936
	-1.7095	0.239255	0.164907
	-1.64246	0.223402	0.148611
	-1.57542	0.223838	0.176028
	-1.50838	0.204166	0.161895
	-1.44134	0.201344	0.152749
	-1.3743	0.20404	0.131521
	-1.30726	0.222045	0.153716
	-1.24022	0.230646	0.130773
	-1.17318	0.253736	0.153947
	-1.10615	0.220647	0.157139
	-1.03911	0.211843	0.157744
	-0.972067	0.266479	0.183905
	-0.905028	0.254765	0.157039
	-0.837989	0.230543	0.146447
	-0.77095	0.271511	0.184729
	-0.703911	0.235549	0.143873
	-0.636872	0.252223	0.182409
	-0.569832	0.26027	0.168608
	-0.502793	0.248189	0.18395
	-0.435754	0.256061	0.175726
	-0.368715	0.295764	0.18644
	-0.301676	0.242577	0.120178
	-0.234637	0.305114	0.179281
	-0.167598	0.325556	0.122083
	-0.100559	0.383467	0.11512
	-0.0335196	0.405985	0.133343
	0.0335196	0.434719	0.138359
	0.100559	0.454284	0.148267
	0.167598	0.504347	0.172423
	0.234637	0.523883	0.177354
	0.301676	0.476199	0.175786
	0.368715	0.478395	0.133108
	0.435754	0.454806	0.158123
	0.502793	0.392658	0.146562
	0.569832	0.35844	0.128807
	0.636872	0.384939	0.13433
	0.703911	0.368146	0.131054
	0.77095	0.342787	0.147741
	0.837989	0.334311	0.130768
	0.905028	0.346009	0.100056
	0.972067	0.325579	0.122431
	1.03911	0.361884	0.141127
	1.10615	0.338113	0.14532
	1.17318	0.368794	0.153354
	1.24022	0.365755	0.174863
	1.30726	0.369699	0.184828
	1.3743	0.390928	0.14735
	1.44134	0.397939	0.149328
	1.50838	0.40484	0.184692
	1.57542	0.448052	0.153093
	1.64246	0.482173	0.133073
	1.7095	0.477696	0.182555
	1.77654	0.516961	0.183819
	1.84358	0.557585	0.236748
	1.91061	0.573906	0.171138
	1.97765	0.582043	0.187824
	2.04469	0.611272	0.211779
	2.11173	0.597079	0.244071
	2.17877	0.572595	0.229322
	2.24581	0.580134	0.258996
	2.31285	0.550331	0.258852
	2.37989	0.512368	0.213908
	2.44693	0.51657	0.214882
	2.51397	0.482685	0.227557
	2.58101	0.438347	0.197031
	2.64804	0.429435	0.17875
	2.71508	0.397797	0.16645
	2.78212	0.347706	0.132075
	2.84916	0.359094	0.171541
	2.9162	0.334574	0.129142
	2.98324	0.351768	0.171189
	3.05028	0.346661	0.147585
	3.11732	0.344532	0.147304
	3.18436	0.340799	0.190789
	3.2514	0.289281	0.153494
	3.31844	0.285467	0.129548
	3.38547	0.27955	0.109126
	3.45251	0.275262	0.116908
	3.51955	0.23773	0.110782
	3.58659	0.231127	0.116876
	3.65363	0.22688	0.109707
	3.72067	0.204885	0.10923
	3.78771	0.235056	0.0988857
	3.85475	0.199442	0.107297
	3.92179	0.186579	0.114326
	3.98883	0.229001	0.109684
	4.05587	0.209508	0.0929291
	4.12291	0.24813	0.149609
	4.18994	0.18209	0.0764335
	4.25698	0.193656	0.0992103
	4.32402	0.187581	0.0811775
	4.39106	0.177283	0.079059
	4.4581	0.150282	0.0689583
	4.52514	0.178672	0.0922496
	4.59218	0.173174	0.102531
	4.65922	0.169338	0.098523
	4.72626	0.15682	0.0672446
	4.7933	0.169122	0.0937892
	4.86034	0.153327	0.0629996
	4.92737	0.165884	0.0831611
	4.99441	0.19309	0.105859
	5.06145	0.126784	0.0947426
	5.12849	0.151751	0.0829168
	5.19553	0.175322	0.102669
	5.26257	0.143119	0.0517686
	5.32961	0.137755	0.0635321
	5.39665	0.138405	0.063914
	5.46369	0.115753	0.0539594
	5.53073	0.138295	0.0833826
	5.59777	0.119068	0.0976654
	5.6648	0.124377	0.06882
	5.73184	0.096421	0.0871488
	5.79888	0.1176	0.0583823
	5.86592	0.138909	0.0923557
	5.93296	0.127082	0.0844258
	6	0.126572	0.0706381

## Sheet: fig.2d
	time	mean	sem
	-5.93258	0.0417041	0.0306132
	-5.86517	0.041912	0.0308231
	-5.79775	0.0423272	0.0312647
	-5.73034	0.0429352	0.0319442
	-5.66292	0.0435278	0.032671
	-5.59551	0.0441022	0.0333806
	-5.52809	0.0446722	0.0340847
	-5.46067	0.0452312	0.0347361
	-5.39326	0.0457921	0.0353902
	-5.32584	0.046431	0.0359972
	-5.25843	0.0471579	0.0365833
	-5.19101	0.0479829	0.0370469
	-5.1236	0.0488317	0.0374172
	-5.05618	0.0497082	0.0376298
	-4.98876	0.0505804	0.0377737
	-4.92135	0.0513899	0.0377998
	-4.85393	0.0521425	0.0377845
	-4.78652	0.0529015	0.0377209
	-4.7191	0.0537494	0.0376885
	-4.65169	0.0547615	0.0377263
	-4.58427	0.0559175	0.0378568
	-4.51685	0.0572872	0.0380582
	-4.44944	0.0587724	0.0382944
	-4.38202	0.0603142	0.0385412
	-4.31461	0.0617756	0.038779
	-4.24719	0.0630638	0.0389338
	-4.17978	0.0641479	0.0390212
	-4.11236	0.0649388	0.0390444
	-4.04494	0.0655183	0.0390676
	-3.97753	0.0659027	0.0390716
	-3.91011	0.0662738	0.0390645
	-3.8427	0.0667446	0.0390257
	-3.77528	0.0674373	0.0389383
	-3.70787	0.0684318	0.0387516
	-3.64045	0.0697021	0.0384684
	-3.57303	0.0712675	0.0380886
	-3.50562	0.073025	0.037689
	-3.4382	0.0749463	0.0372986
	-3.37079	0.0769037	0.0369697
	-3.30337	0.0788331	0.0366965
	-3.23596	0.0806985	0.0364917
	-3.16854	0.0825307	0.0363662
	-3.10112	0.0843137	0.0363453
	-3.03371	0.0859909	0.0364422
	-2.96629	0.0874797	0.0366443
	-2.89888	0.0887553	0.036923
	-2.83146	0.0897665	0.0372063
	-2.76404	0.0905014	0.037443
	-2.69663	0.0910319	0.0376118
	-2.62921	0.0914598	0.0377473
	-2.5618	0.0918885	0.0379091
	-2.49438	0.0923314	0.0381331
	-2.42697	0.0927928	0.038436
	-2.35955	0.0932617	0.0388005
	-2.29213	0.0936888	0.0391539
	-2.22472	0.0940487	0.0394658
	-2.1573	0.0943955	0.0396717
	-2.08989	0.0948007	0.0397919
	-2.02247	0.0953224	0.0398023
	-1.95506	0.0959231	0.0397544
	-1.88764	0.0966115	0.0396809
	-1.82022	0.0973722	0.0396378
	-1.75281	0.0983067	0.0396927
	-1.68539	0.0994246	0.0398787
	-1.61798	0.100764	0.0402154
	-1.55056	0.102229	0.0406716
	-1.48315	0.103776	0.0412363
	-1.41573	0.105353	0.0418973
	-1.34831	0.106935	0.0425907
	-1.2809	0.108514	0.0433068
	-1.21348	0.110319	0.0440363
	-1.14607	0.112414	0.0448495
	-1.07865	0.115217	0.0458352
	-1.01124	0.118589	0.0470568
	-0.94382	0.122831	0.0486207
	-0.876404	0.127592	0.0505118
	-0.808989	0.133075	0.0528174
	-0.741573	0.138964	0.0554833
	-0.674157	0.145337	0.0583574
	-0.606742	0.151919	0.0613179
	-0.539326	0.158802	0.0639671
	-0.47191	0.165853	0.0663922
	-0.404494	0.173185	0.0681782
	-0.337079	0.180671	0.0696836
	-0.269663	0.188127	0.0705539
	-0.202247	0.195412	0.0712479
	-0.134831	0.202288	0.0716735
	-0.0674157	0.20892	0.0722783
	0	0.214637	0.0728494
	0.0674157	0.219654	0.0735398
	0.134831	0.223325	0.0741784
	0.202247	0.226285	0.0749583
	0.269663	0.22759	0.0755527
	0.337079	0.227854	0.0760888
	0.404494	0.226544	0.0763229
	0.47191	0.224588	0.0765277
	0.539326	0.221701	0.076337
	0.606742	0.218465	0.0759644
	0.674157	0.214979	0.0750381
	0.741573	0.211612	0.0739005
	0.808989	0.20866	0.0724356
	0.876404	0.206138	0.0710518
	0.94382	0.20444	0.0697574
	1.01124	0.203382	0.0687583
	1.07865	0.203427	0.0681513
	1.14607	0.204242	0.0679614
	1.21348	0.206139	0.068142
	1.2809	0.208638	0.0685945
	1.34831	0.21186	0.0693013
	1.41573	0.215352	0.0702407
	1.48315	0.21897	0.0712425
	1.55056	0.2224	0.0722854
	1.61798	0.225425	0.0732142
	1.68539	0.227957	0.0741221
	1.75281	0.229674	0.0748251
	1.82022	0.230617	0.0753779
	1.88764	0.230514	0.0755702
	1.95506	0.229543	0.0754579
	2.02247	0.227439	0.074869
	2.08989	0.22446	0.0739538
	2.1573	0.220503	0.0726678
	2.22472	0.215882	0.0712358
	2.29213	0.210537	0.0696792
	2.35955	0.204738	0.0681881
	2.42697	0.198546	0.0667911
	2.49438	0.192183	0.0655804
	2.5618	0.185676	0.0645456
	2.62921	0.179169	0.0637009
	2.69663	0.172748	0.0629758
	2.76404	0.166469	0.0622987
	2.83146	0.160307	0.061559
	2.89888	0.154344	0.0607332
	2.96629	0.148712	0.0598006
	3.03371	0.143482	0.0587642
	3.10112	0.138601	0.0575971
	3.16854	0.13395	0.0562877
	3.23596	0.129462	0.0548446
	3.30337	0.124967	0.0533062
	3.37079	0.120367	0.0517205
	3.4382	0.115671	0.0501476
	3.50562	0.110985	0.0486172
	3.57303	0.106555	0.0472013
	3.64045	0.102465	0.045933
	3.70787	0.0988427	0.0448304
	3.77528	0.0955983	0.0438494
	3.8427	0.0926204	0.0429184
	3.91011	0.0897587	0.0419972
	3.97753	0.0869771	0.0410813
	4.04494	0.0842921	0.0402174
	4.11236	0.0817504	0.0393954
	4.17978	0.0793169	0.0386
	4.24719	0.077031	0.0378497
	4.31461	0.0748667	0.0371959
	4.38202	0.0726665	0.0366154
	4.44944	0.0703131	0.0360799
	4.51685	0.0677825	0.0355397
	4.58427	0.0652091	0.035026
	4.65169	0.0627223	0.0345468
	4.7191	0.0603411	0.0341403
	4.78652	0.058168	0.033757
	4.85393	0.0561482	0.0333862
	4.92135	0.054268	0.0330072
	4.98876	0.0524254	0.0326751
	5.05618	0.0506171	0.0323355
	5.1236	0.0488376	0.0319954
	5.19101	0.0471424	0.0316302
	5.25843	0.0455178	0.0312924
	5.32584	0.0440713	0.0309687
	5.39326	0.042759	0.0306732
	5.46067	0.0415277	0.0303573
	5.52809	0.0402616	0.0300369
	5.59551	0.0389603	0.0296998
	5.66292	0.037669	0.0294004
	5.73034	0.0363529	0.0290366
	5.79775	0.0349969	0.0286281
	5.86517	0.0336888	0.0281228
	5.93258	0.03247	0.0276171
	6	0.0313423	0.0270906

[truncated: 41 more sheets: fig.2e, fig.2j, fig.2k, fig.2f,g, fig.2l,m, fig.2 n,o, fig.2p, fig.2q, fig.3a, fig.3c d f, fig.3i, fig.3j, fig.3o, fig.3p, fig.3 kl, fig.3q r, fig3s t, fig.3u v, fig.4a, fig.4c …]
